# Supplementary material for: Heterogeneity of Early Host Response to Infection with Four Low-Pathogenic H7 Viruses with a Different Evolutionary History in the Field
Source: Viruses. 2021 Nov 21;13(11):2323. doi: 10.3390/v13112323 (PMC8620788; doi:10.3390/v13112323)
Supplement: Supplementary file 1 [file viruses-13-02323-s001.zip]

Archive with 17 entries (14 files):
- Supplementary_Material/
- Supplementary_Material/Supplementary Figure S1.pdf
- Supplementary_Material/Supplementary Figure S2.pdf
- Supplementary_Material/Supplementary Figure S3.pdf
- Supplementary_Material/Supplementary Figure S4.pdf
- Supplementary_Material/Supplementary Table S1.xlsx
- Supplementary_Material/Supplementary Table S2.xlsx
- Supplementary_Material/Supplementary Table S3.xlsx
- __MACOSX/
- __MACOSX/Supplementary_Material/
- __MACOSX/Supplementary_Material/._Supplementary Figure S1.pdf
- __MACOSX/Supplementary_Material/._Supplementary Figure S2.pdf
- __MACOSX/Supplementary_Material/._Supplementary Figure S3.pdf
- __MACOSX/Supplementary_Material/._Supplementary Figure S4.pdf
- __MACOSX/Supplementary_Material/._Supplementary Table S1.xlsx
- __MACOSX/Supplementary_Material/._Supplementary Table S2.xlsx
- __MACOSX/Supplementary_Material/._Supplementary Table S3.xlsx
