# Supplementary material for: Heterogeneity of Early Host Response to Infection with Four Low-Pathogenic H7 Viruses with a Different Evolutionary History in the Field
Source: Viruses. 2021 Nov 21;13(11):2323. doi: 10.3390/v13112323 (PMC8620788; doi:10.3390/v13112323)
Supplement: Supplementary file 1 [file viruses-13-02323-s001.zip › Supplementary_Material/Supplementary Table S1.xlsx]

## Sheet: Foglio1
Subtype	Virus	Type	Choanal cleft (swab)				Trachea (swab)				Lung (tissue)				Intestine (tissue)
			24 h	36 h	48 h	72 h	24 h	36 h	48 h	72 h	24 h	36 h	48 h	72 h	24 h	36 h	48 h	72 h
H7N1	A/chicken/Italy/1279/1999	Precursor HP	3/3 (28.91)	3/3 (28.02)	3/3 (29.83)	3/3 (27.47)	3/3 (29.43)	2/3 (27.59)	3/3 (29.4)	3/3 (27.06)	0/3	2/3 (32.23)	1/3 (36.86)	2/3 (37.88)	0/3	1/3 (30.77)	0/3	3/3 (33.06)
H7N3	A/chicken/BC/CN006/2004	Precursor HP	3/3 (28.36)	3/3 (27.66)	3/3 (29.54)	3/3 (31.78)	3/3 (32.81)	3/3 (30.93)	2/3 (30.88)	2/3 (28.61)	1/3 (35.43)	0/3	0/3	1/3 (36.85)	1/3 (34.20)	1/3 (36.57)	1/3 (36.17)	0/3
H7N2	A/chicken/Italy/1670/15	LP not evolved	3/3 (29.12)	3/3 (27.89)	3/3 (30.08)	3/3 (33.55)	3/3 (30.82)	3/3 (31.25)	3/3 (31.10)	1/3 (32.05)	0/3	0/3	0/3	0/3	0/3	0/3	0/3	0/3
H7N3	A/turkey/Italy/2962/03	LP not evolved	3/3 (30.23)	3/3 (28.24)	3/3 (28.45)	3/3 (29.30)	3/3 (31.54)	3/3 (29.60)	3/3 (26.56)	3/3 (29.36)	0/3	2/3 (32.15)	0/3	1/3 (37.60)	0/3	3/3 (34.70)	0/3	1/3 (30.23)
For each virus, 3 animals were tested and sacrified at each timepoint. We reported total number of positive animals over 3 and, if any, average Ct values (in parenthesis).
