# Supplementary material for: Heterogeneity of Early Host Response to Infection with Four Low-Pathogenic H7 Viruses with a Different Evolutionary History in the Field
Source: Viruses. 2021 Nov 21;13(11):2323. doi: 10.3390/v13112323 (PMC8620788; doi:10.3390/v13112323)
Supplement: Supplementary file 1 [file viruses-13-02323-s001.zip › Supplementary_Material/Supplementary Table S2.xlsx]

## Sheet: Foglio1
Ensembl ID	Gene	nevoLP_H7N2__24hpi__VS__mock__24hpi_log2FC	nevoLP_H7N2__24hpi__VS__mock__24hpi_FDR	nevoLP_H7N2__36hpi__VS__mock__36hpi_log2FC	nevoLP_H7N2__36hpi__VS__mock__36hpi_FDR	nevoLP_H7N2__48hpi__VS__mock__48hpi_log2FC	nevoLP_H7N2__48hpi__VS__mock__48hpi_FDR	nevoLP_H7N2__72hpi__VS__mock__72hpi_log2FC	nevoLP_H7N2__72hpi__VS__mock__72hpi_FDR	nevoLP_H7N3__24hpi__VS__mock__24hpi_log2FC	nevoLP_H7N3__24hpi__VS__mock__24hpi_FDR	nevoLP_H7N3__36hpi__VS__mock__36hpi_log2FC	nevoLP_H7N3__36hpi__VS__mock__36hpi_FDR	nevoLP_H7N3__48hpi__VS__mock__48hpi_log2FC	nevoLP_H7N3__48hpi__VS__mock__48hpi_FDR	nevoLP_H7N3__72hpi__VS__mock__72hpi_log2FC	nevoLP_H7N3__72hpi__VS__mock__72hpi_FDR	precHP_H7N1__24hpi__VS__mock__24hpi_log2FC	precHP_H7N1__24hpi__VS__mock__24hpi_FDR	precHP_H7N1__36hpi__VS__mock__36hpi_log2FC	precHP_H7N1__36hpi__VS__mock__36hpi_FDR	precHP_H7N1__48hpi__VS__mock__48hpi_log2FC	precHP_H7N1__48hpi__VS__mock__48hpi_FDR	precHP_H7N1__72hpi__VS__mock__72hpi_log2FC	precHP_H7N1__72hpi__VS__mock__72hpi_FDR	precHP_H7N3__24hpi__VS__mock__24hpi_log2FC	precHP_H7N3__24hpi__VS__mock__24hpi_FDR	precHP_H7N3__36hpi__VS__mock__36hpi_log2FC	precHP_H7N3__36hpi__VS__mock__36hpi_FDR	precHP_H7N3__48hpi__VS__mock__48hpi_log2FC	precHP_H7N3__48hpi__VS__mock__48hpi_FDR	precHP_H7N3__72hpi__VS__mock__72hpi_log2FC	precHP_H7N3__72hpi__VS__mock__72hpi_FDR
ENSGALG00000000003	PANX2	-0.241181	0.943335	-0.46262	0.597209	-0.131865	0.941764	-0.512127	0.999973	0.0533857	0.979573	0.163532	0.998608	-0.450252	0.999626	-0.0925228	0.996744	0.00433031	0.999976	-0.506205	0.837466	-0.769214	0.309923	-0.739203	0.728583	0.246637	0.840358	0.13389	0.910005	-0.246028	0.791068	0.462734	0.823524
ENSGALG00000000004	RFKL	0.233487	0.815524	0.438694	0.205151	0.37061	0.495627	0.693397	0.312399	-0.0133192	0.988716	0.0288338	0.998608	0.119287	0.999626	0.537723	0.900429	-0.150978	0.999976	-0.099016	0.935496	0.00723708	0.986863	0.148792	0.873468	-0.0292719	0.966065	0.0318019	0.960939	0.289315	0.45311	0.370035	0.609218
ENSGALG00000000011	C10orf88	0.129365	0.914384	0.693041	0.0069076	0.298171	0.5218	0.035342	0.999973	-0.0572822	0.937718	-0.0847663	0.998608	0.183338	0.999626	0.0730423	0.996744	-0.129662	0.999976	0.0145869	0.989234	0.0148549	0.968643	-0.105534	0.89563	0.151111	0.743769	0.0492175	0.921827	0.356782	0.243117	0.0280749	0.990661
ENSGALG00000000038	CTRB2	0.0293224	NA	0.53517	NA	-0.103797	NA	0.963327	0.999973	-0.124642	NA	0.0656187	0.998608	0.0315584	0.999626	-0.180082	0.996744	0.891895	NA	0.277758	NA	0.124104	NA	0.901315	NA	0.195803	NA	0.259154	NA	0.309212	NA	-0.00933714	NA
ENSGALG00000000044	WFIKKN1	0.0191453	0.998622	0.181594	0.909003	-1.06246	0.505908	-2.58877	0.142372	0.364	0.881253	-0.42086	0.998608	0.00378278	0.999626	-1.53968	0.934065	0.988129	0.999976	0.664628	0.844314	-2.01274	0.0660994	0.228526	0.937496	0.51786	0.756602	0.692952	0.599153	-1.60078	0.12088	-0.377583	0.924898
ENSGALG00000000048		0.461951	0.699388	0.750408	0.142415	0.881885	0.207533	0.334056	0.999973	-0.146113	0.905672	0.00531881	0.998608	-0.347597	0.999626	0.179654	0.996744	0.360588	0.999976	1.05017	0.237205	0.654505	0.225993	0.8198	0.451495	1.20163	0.0169515	1.37191	0.00372466	1.17116	0.0188435	0.280811	0.869711
ENSGALG00000000055	LAMTOR3	-0.00828461	0.997159	0.685312	0.00535583	0.31989	0.456096	0.140747	0.999973	-0.199286	0.748447	-0.0295996	0.998608	0.148148	0.999626	-0.0841483	0.996744	0.0188838	0.999976	0.261916	0.764184	0.41269	0.156094	0.263201	0.74396	-0.115855	0.803276	-0.197999	0.585021	0.130152	0.70591	-0.027259	0.990481
ENSGALG00000000059		-0.033675	0.992831	-1.07211	0.017474	-0.54667	0.479809	-0.408051	0.999973	-0.384688	0.722471	-0.313935	0.998608	-0.42537	0.953542	-0.193703	0.996744	-0.0224877	0.999976	-0.0035053	0.997978	-0.0608102	0.922179	0.201662	0.882152	0.507813	0.421002	0.190452	0.800225	0.228886	0.7084	0.365151	0.786338
ENSGALG00000000067	SPR	-0.359046	0.707738	-0.190842	0.722572	-0.640636	0.254795	-0.311692	0.999973	-0.644104	0.353438	-0.336426	0.998608	-0.515005	0.72647	-0.216649	0.996744	-0.441407	0.999976	0.0952618	0.946866	0.170617	0.712412	0.13789	0.903638	-0.205382	0.754287	-0.184222	0.760943	0.0641536	0.912662	-0.182402	0.905147
ENSGALG00000000071		0.783005	0.0386337	0.328521	0.324506	0.406285	0.376054	0.554744	0.503165	0.439376	0.442881	0.508527	0.998608	0.336363	0.831767	0.426824	0.996744	0.44312	0.999976	0.412632	0.602858	0.57566	0.0846521	0.341124	0.69068	0.756798	0.0125325	0.750959	0.00999698	1.02704	0.000329607	0.10946	0.93194
ENSGALG00000000081	IL4I1	-0.430199	0.957584	1.48374	0.436179	1.15235	0.727662	3.24999	0.390669	-0.628404	0.878193	0.141523	0.998608	0.198148	0.999626	1.98144	0.996744	-0.680577	0.999976	1.56417	0.77224	2.4485	0.168581	4.21287	0.104622	4.84316	0.00157636	-1.29189	0.590989	1.87731	0.306542	0.64291	0.926664
ENSGALG00000000086	TIMM17A	0.0013357	0.999657	0.795644	0.00544141	0.242264	0.684869	0.237342	0.999973	-0.298139	0.661346	-0.138878	0.998608	0.111715	0.999626	0.144715	0.996744	-0.0544348	0.999976	0.121505	0.913038	0.147297	0.684675	0.298069	0.746434	-0.142815	0.788239	-0.244151	0.556376	0.115722	0.782662	0.0502023	0.981817
ENSGALG00000000091	INTS4	0.0447485	0.947855	-0.0555347	0.788301	0.0769077	0.798585	-0.0091352	0.999973	0.114082	0.72063	0.188233	0.998608	0.0503133	0.999626	0.122521	0.996744	-0.00987709	0.999976	0.103518	0.838747	0.128151	0.407437	0.0874223	0.820685	-0.171683	0.33755	0.129274	0.4733	-0.0566607	0.764143	-0.0792964	0.869711
ENSGALG00000000094	ADIPOR1	-0.263679	0.649527	-0.0775978	0.844122	-0.161341	0.759802	-0.1593	0.999973	-0.578124	0.122535	-0.362746	0.998608	-0.39624	0.589522	-0.303395	0.996744	-0.325094	0.999976	-0.0924054	0.923715	0.236448	0.402056	0.139817	0.842572	-0.163973	0.687144	-0.167577	0.640357	0.120741	0.717774	-0.178991	0.817698
ENSGALG00000000102	UBE2T	0.23107	0.876092	0.660648	0.0919499	0.280274	0.723272	-0.106362	0.999973	0.266814	0.770477	-0.0862749	0.998608	0.115024	0.999626	0.169141	0.996744	0.0474049	0.999976	0.363807	0.787904	0.316309	0.471427	0.138851	0.903638	0.575699	0.224267	0.579737	0.184728	0.732018	0.0744344	-0.0282668	0.994782
ENSGALG00000000104	CRY4	0.0957611	0.959066	0.250823	0.601464	-0.189796	0.816091	-0.189718	0.999973	-0.157092	0.8647	-0.278723	0.998608	-0.781365	0.328683	-0.545507	0.996744	-0.3731	0.999976	0.256155	0.84474	-0.105053	0.820984	0.253463	0.804295	0.339539	0.521079	-0.0890648	0.891853	-0.141905	0.779083	-0.0463786	0.987299
ENSGALG00000000106	LRIF1	0.24635	0.386829	-0.00801264	0.978403	0.182282	0.501924	0.181036	0.937078	0.193554	0.578914	0.0287156	0.998608	0.127144	0.996597	0.0111098	0.996744	-0.0156862	0.999976	0.00509615	0.993321	0.0357347	0.862775	0.0805527	0.859802	-0.155605	0.498857	-0.116219	0.605318	-0.12046	0.54793	-0.142259	0.746477
ENSGALG00000000107	TRIM7	-0.0408682	0.989791	-0.11425	0.865822	0.199323	0.834057	0.0649056	0.999973	-0.439306	0.634539	-0.481639	0.998608	-0.0751543	0.999626	-0.102746	0.996744	0.484224	0.999976	-0.141357	0.930177	0.201491	0.689599	0.705118	0.451495	0.352271	0.572205	-0.0911315	0.904768	-0.304344	0.561075	0.402037	0.7132
ENSGALG00000000109	AFMID	0.354225	0.784095	1.19929	0.00467514	0.0638728	0.96058	-0.0136857	0.999973	0.202795	0.859091	-0.0286124	0.998608	-0.0997673	0.999626	-0.180419	0.996744	0.431654	0.999976	0.580494	0.64911	0.673469	0.178272	0.208187	0.873209	0.455629	0.472276	0.0339509	0.970426	0.0401765	0.954498	-0.235498	0.888538
ENSGALG00000000112	PLP1	0.107901	0.977907	-0.646146	0.329082	0.270514	0.836293	0.320556	0.999973	0.463173	0.738523	-0.0358514	0.998608	0.200706	0.999626	0.0239185	0.996744	0.843519	0.999976	0.604801	0.747318	-0.00990952	0.990064	0.589334	0.742455	0.881109	0.215484	0.601416	0.411089	0.0147071	0.988442	1.24048	0.115903
ENSGALG00000000115	HEP21	1.81951	NA	1.16982	NA	1.74716	0.754529	0.731845	0.999973	4.60198	NA	-0.575105	0.998608	0.03156	0.999626	-0.862019	0.996744	3.37015	NA	1.96292	NA	3.51396	NA	1.86705	NA	4.61915	NA	0.612646	NA	3.15585	NA	2.03404	0.692031
ENSGALG00000000120	BMP10	0.990983	NA	1.49696	NA	-0.1038	NA	0.00157932	0.999973	2.2609	NA	1.0268	0.998608	0.993335	0.999626	0.567076	0.996744	1.92082	NA	0.277767	NA	1.08588	NA	-1.02221	NA	2.05876	NA	1.22094	NA	0.309221	NA	-0.971113	NA
ENSGALG00000000122	GNB2L1	-0.255077	0.837007	0.0239728	0.973139	-0.364176	0.595412	-0.427916	0.929811	-0.445326	0.585507	-0.346461	0.998608	-0.302535	0.993295	-0.33695	0.996744	-0.0997915	0.999976	0.0889212	0.950207	0.26993	0.532167	0.101891	0.930917	-0.327348	0.552342	-0.489605	0.274094	-0.21007	0.669783	-0.413291	0.631865
ENSGALG00000000123		-0.566637	0.718223	-0.744104	0.280692	-0.42207	0.741555	-0.298629	0.999973	-0.725746	0.590236	-0.89803	0.998608	-0.0688237	0.999626	-0.0624987	0.996744	0.0161459	0.999976	-0.914146	0.549661	-0.374548	0.604333	-0.138778	0.941469	-0.351685	0.737749	-0.781167	0.293296	-1.06599	0.116267	-0.0668516	0.990291
ENSGALG00000000129	TCF25	0.130964	0.923904	0.239747	0.506073	0.120737	0.85822	0.114523	0.999973	-0.201342	0.770544	-0.163291	0.998608	-0.0621988	0.999626	-0.105883	0.996744	0.03526	0.999976	0.270444	0.793147	0.552837	0.0941753	0.281183	0.752777	0.351371	0.359072	0.386054	0.264677	0.604654	0.0479198	0.138103	0.905717
ENSGALG00000000136	BLEC2	0.885952	NA	5.2389	0.00756175	0.787934	0.818275	0.389105	0.999973	-0.148766	0.978603	2.55204	0.998608	0.171653	0.999626	0.574935	0.996744	-1.08092	NA	3.42464	0.473065	1.5713	0.353147	-0.196796	NA	0.416129	0.897235	3.64224	0.115593	0.630423	0.77345	-0.030453	0.999319
ENSGALG00000000137	SNRPE	0.0929487	0.956119	0.84049	0.0106074	0.194219	0.798622	0.0485985	0.999973	-0.125482	0.884401	-0.0493493	0.998608	0.232351	0.999626	0.249881	0.996744	0.0686971	0.999976	0.38265	0.733494	0.311186	0.425361	0.0781577	0.940823	0.296313	0.561179	0.140395	0.804831	0.418632	0.286343	-0.0605188	0.979054
ENSGALG00000000141	BLB1	-0.511463	0.755623	0.803111	0.223361	0.475071	0.696136	-0.288567	0.999973	-0.74772	0.572656	-0.286574	0.998608	-0.27423	0.999626	-0.072557	0.996744	-0.384808	0.999976	0.326443	0.88497	1.26464	0.0697248	0.531882	0.775618	-0.18581	0.871504	0.111401	0.921398	0.517572	0.481225	0.00956504	0.999536
ENSGALG00000000142	CEPT1	0.20346	0.659839	0.387124	0.0468783	0.322969	0.266267	0.0576705	0.999973	0.0727333	0.883035	0.19126	0.998608	0.165726	0.984867	0.124939	0.996744	-0.0285042	0.999976	0.205869	0.751105	0.264383	0.225115	0.0704129	0.903669	0.123604	0.701906	0.0642863	0.849092	0.291452	0.17991	-0.26206	0.509362
ENSGALG00000000146	SUPT6H	-0.108896	0.941818	-0.447676	0.155183	-0.0365582	0.966707	0.0864946	0.999973	-0.0247906	0.979573	0.0786295	0.998608	0.104132	0.999626	0.11943	0.996744	-0.138781	0.999976	-0.0314696	0.978523	-0.130758	0.718582	0.0753162	0.936186	0.130625	0.805943	0.206909	0.625602	0.0884106	0.834207	0.190347	0.846485
ENSGALG00000000150	RPL9	0.00867348	0.998622	1.30736	0.00168372	0.226066	0.817946	-0.154546	0.999973	-0.0832493	0.946452	-0.0048915	0.998608	0.0833685	0.999626	-0.0836505	0.996744	-0.0140045	0.999976	0.257522	0.871746	0.335714	0.506161	-0.00697308	0.996335	-0.0480886	0.958314	-0.254752	0.700817	0.0720444	0.915489	-0.382348	0.751739
ENSGALG00000000151	ADAMTS19	0.427647	0.750444	0.14831	0.852966	-0.360217	0.727662	-0.334451	0.999973	0.656267	0.544258	0.215986	0.998608	0.116335	0.999626	0.0457385	0.996744	0.103059	0.999976	-0.124319	0.947773	-1.38852	0.015884	-0.539467	0.727667	-0.18342	0.84202	-0.389408	0.576629	-1.14816	0.0272764	-0.217218	0.917913
ENSGALG00000000154	DENND2D	-0.0356098	0.990722	0.600403	0.2022	0.284934	0.755543	0.193618	0.999973	-0.287754	0.784516	0.376626	0.998608	-0.2518	0.999626	0.182933	0.996744	-0.375435	0.999976	0.625618	0.583168	0.788247	0.109514	0.598861	0.60191	0.692547	0.187351	1.27525	0.00259783	1.2573	0.00380014	-0.0622497	0.984567
ENSGALG00000000156	BRD2	-0.14389	0.818037	-0.586151	0.00190007	-0.200406	0.57651	-0.145348	0.999973	-0.123668	0.800967	-0.29818	0.998608	-0.218692	0.865958	-0.275451	0.996744	-0.00936373	0.999976	0.0574424	0.942527	0.234443	0.292565	0.210057	0.731501	0.593722	0.00278178	0.387104	0.068793	0.572878	0.00414167	0.361343	0.234392
ENSGALG00000000158	MHCDMA	-0.291769	0.914384	1.65061	0.00413617	0.189992	0.900676	0.0276404	0.999973	-0.726496	0.587747	-0.249245	0.998608	-0.213626	0.999626	-0.0630231	0.996744	0.0284836	0.999976	0.628711	0.756585	1.10887	0.107624	0.814885	0.616444	0.427222	0.659179	0.660667	0.391551	1.0219	0.123579	0.731023	0.579894
ENSGALG00000000161	ISOC1	0.341212	0.548454	0.217496	0.529751	0.239169	0.651521	0.0854961	0.999973	0.0550816	0.943041	0.128687	0.998608	0.145398	0.999626	0.277264	0.996744	0.167284	0.999976	-0.097427	0.926136	0.158864	0.625796	0.0508715	0.953699	-0.323036	0.384743	-0.203284	0.600174	-0.0901719	0.818351	-0.205441	0.807378
ENSGALG00000000162	DMB1	-0.331547	0.925099	0.628987	0.483855	-0.541429	0.731023	-0.49966	0.999973	-0.278914	0.881924	-0.595311	0.998608	-0.50108	0.999626	-0.510677	0.996744	-0.140009	0.999976	-0.113328	0.967378	1.05616	0.187152	0.548459	0.800089	0.178611	0.902911	0.0487243	0.975152	0.497919	0.595538	-0.336398	0.908236
ENSGALG00000000164	MYBPH	-1.53827	0.131601	-0.0933696	0.937941	-0.0886149	0.965443	-0.631859	0.999973	-1.26058	0.293342	0.181569	0.998608	0.834126	0.802362	-0.261994	0.996744	-1.18899	0.846503	0.857507	0.666672	-0.954409	0.216041	0.206262	0.9237	-0.621912	0.540761	-0.0825784	0.952198	-0.560731	0.508194	0.835879	0.577242
ENSGALG00000000168	ADORA1	-0.442534	0.884413	0.959104	0.249867	-0.414805	0.806058	-0.65278	0.999973	-0.621752	0.733415	-0.11532	0.998608	-0.215986	0.999626	-0.448728	0.996744	-0.314117	0.999976	0.492988	0.852887	-0.399843	0.664351	-0.536455	0.804295	1.31887	0.117696	0.400688	0.735587	-0.256404	0.813765	0.276446	0.931535
ENSGALG00000000172	MYOG	-0.394448	0.898334	0.313643	0.778576	-0.284394	0.872979	-0.607007	0.999973	-0.974726	0.551251	-0.467548	0.998608	-0.955164	0.762125	-0.48396	0.996744	-0.335796	0.999976	0.291576	0.917597	-0.931194	0.269003	0.340259	0.875591	-0.893109	0.373225	-0.629746	0.54076	-1.79586	0.022867	0.236356	0.950614
ENSGALG00000000184	SLC27A6	0.316596	0.823184	-0.0125122	0.987544	-0.150142	0.891192	-0.217598	0.999973	0.146812	0.897493	-0.213248	0.998608	-0.406543	0.956983	-0.528167	0.996744	0.0643183	0.999976	-0.474413	0.747318	-0.711259	0.156422	-0.371802	0.789243	0.161428	0.843575	-0.522234	0.345336	-0.328789	0.555306	-0.398598	0.743666
ENSGALG00000000186	MTCH1	0.01393	0.994544	0.0628683	0.87447	0.00803292	0.989656	-0.113202	0.999973	-0.264058	0.629624	-0.0812185	0.998608	-0.194509	0.999477	-0.248775	0.996744	0.0930141	0.999976	-0.235271	0.784174	-0.218778	0.435978	-0.0342275	0.965165	-0.227643	0.535265	-0.305299	0.306608	-0.316494	0.264498	-0.0645257	0.963905
ENSGALG00000000189		0.162149	0.957215	0.223031	0.810225	-0.198777	0.892987	0.196021	0.999973	0.474615	0.743047	0.501504	0.998608	-0.151844	0.999626	0.290563	0.996744	0.131481	0.999976	-0.191361	0.934042	-0.72462	0.28548	-0.437781	0.802364	-0.107377	0.931695	0.153997	0.886358	-0.533103	0.46571	0.0671576	0.990291
ENSGALG00000000195	SLC23A2	-0.0225891	0.995128	0.162468	0.860111	-0.398222	0.737976	0.0420601	0.999973	0.0527021	0.977873	0.206427	0.998608	-0.302311	0.999626	-0.208771	0.996744	0.0552213	0.999976	-0.280302	0.893991	-1.07044	0.102423	-0.523046	0.767771	-0.356532	0.708967	-0.290142	0.747176	-1.02131	0.102718	0.193375	0.944052
ENSGALG00000000201	PLEKHM1	-0.23144	0.841596	-0.464122	0.212724	-0.298213	0.651464	-0.10856	0.999973	-0.235292	0.772905	-0.216319	0.998608	-0.32354	0.948742	-0.151335	0.996744	-0.128644	0.999976	-0.0102583	0.99345	0.694243	0.0767816	0.347176	0.744896	0.310268	0.537081	0.357086	0.419267	0.449937	0.244741	0.0286756	0.993504
ENSGALG00000000208	MCC	0.0178692	0.996808	-0.329117	0.650001	-0.136934	0.921716	-0.0307108	0.999973	0.443052	0.723919	0.165843	0.998608	-0.000818414	0.999626	0.027139	0.996744	0.3492	0.999976	-0.309524	0.873164	-1.05396	0.0865317	-0.466336	0.778802	-0.217023	0.823439	-0.0691308	0.947856	-0.818417	0.169086	-0.0512023	0.991781
ENSGALG00000000209	PRNP	0.0487766	0.987206	-0.41572	0.397784	0.165083	0.866014	-0.000464424	0.999973	0.205286	0.844527	-0.241185	0.998608	0.374106	0.964063	0.153854	0.996744	0.178393	0.999976	0.147238	0.92632	0.266972	0.583244	0.360858	0.779074	0.0272096	0.976672	-0.412992	0.451317	-0.17361	0.762602	0.332513	0.785106
ENSGALG00000000215	DCP2	-0.00750615	0.999268	0.314025	0.756179	0.131008	0.946419	0.0387754	0.999973	0.713007	0.642606	0.572778	0.998608	-0.0699515	0.999626	0.0645668	0.996744	0.24821	0.999976	-0.300339	0.908024	-0.9578	0.220574	-0.51841	0.80035	0.0526789	0.972187	0.124371	0.923814	-0.61951	0.462478	0.068671	0.99144
ENSGALG00000000217	PPFIA4	0.410589	0.844291	-0.061173	0.956045	-0.00297168	0.998396	0.457834	0.999973	0.113908	0.948139	-0.168913	0.998608	0.110995	0.999626	0.182239	0.996744	0.261932	0.999976	0.24637	0.908969	0.263666	0.722442	0.464293	0.799159	0.123587	0.923675	-0.297592	0.751199	0.542528	0.454821	0.611326	0.673544
ENSGALG00000000218	SRP19	0.240815	0.755623	0.805844	0.00278055	0.506477	0.221098	0.00641164	0.999973	0.137176	0.849369	0.105428	0.998608	0.396777	0.708178	0.127483	0.996744	-0.18645	0.999976	0.106215	0.923289	0.111601	0.752767	-0.208809	0.80035	0.116011	0.822897	0.16644	0.698116	0.38357	0.235825	-0.0739789	0.963905
ENSGALG00000000220		-0.0355957	0.990581	-0.163117	0.789767	-0.200668	0.82558	0.0296401	0.999973	0.325375	0.737183	0.271058	0.998608	-0.0309265	0.999626	0.0792323	0.996744	0.0601799	0.999976	-0.130953	0.933403	-0.732539	0.111702	-0.297616	0.80035	0.15761	0.831488	0.208915	0.741736	-0.31871	0.524866	0.129275	0.950614
ENSGALG00000000223	TMEM183A	0.00475621	0.998527	0.0281511	0.944394	-0.00446961	0.993813	-0.123716	0.999973	-0.0579612	0.923728	-0.329339	0.998608	-0.103165	0.999626	-0.238179	0.996744	-0.0562118	0.999976	0.259078	0.730627	0.120465	0.664095	0.214961	0.762891	0.272236	0.377194	-0.0946522	0.804519	0.327687	0.205599	0.215896	0.725283
ENSGALG00000000225	MGAT4C	0.0060201	0.998929	0.211705	0.705735	0.100609	0.923249	0.0801335	0.999973	-0.165427	0.871912	0.097292	0.998608	-0.286072	0.999626	0.0144366	0.996744	-0.196494	0.999976	0.421831	0.749331	0.725738	0.109304	0.255253	0.820889	0.722762	0.116226	0.948869	0.0196279	1.11841	0.00542965	0.201092	0.897789
ENSGALG00000000226	TMEM9	0.0708388	0.979744	0.971628	0.0239509	0.110312	0.924578	0.0286018	0.999973	-0.0324336	0.981276	0.125058	0.998608	-0.0729086	0.999626	0.0415192	0.996744	-0.0133503	0.999976	0.33814	0.838139	0.705288	0.155599	0.205976	0.873468	0.254236	0.736595	0.353716	0.563143	0.704009	0.147417	0.0119235	0.998953
ENSGALG00000000227	DPYSL2	-0.0585236	0.976626	-0.315645	0.36832	-0.257766	0.658389	-0.298304	0.999973	-0.112531	0.882475	-0.0879815	0.998608	-0.206749	0.999626	-0.0845905	0.996744	-0.107263	0.999976	-0.230852	0.838139	-0.461862	0.17189	-0.368595	0.670926	0.00892202	0.989205	-0.0603634	0.913889	-0.418186	0.218725	0.392299	0.52578
ENSGALG00000000233	SP2	-0.182272	0.839542	-0.708709	0.00642758	-0.435391	0.278812	-0.314566	0.918597	-0.286062	0.630478	-0.298621	0.998608	-0.378747	0.69491	-0.419552	0.968125	-0.0509234	0.999976	0.0111283	0.990889	0.191966	0.534247	0.0489346	0.95431	0.403686	0.218507	0.561323	0.0440743	0.420386	0.152336	0.380694	0.449478
ENSGALG00000000234	EPB41L4A	-0.00565119	0.999268	-0.316321	0.664074	-0.0443376	0.975902	0.0810736	0.999973	0.207694	0.878132	0.207096	0.998608	0.0818261	0.999626	-0.145866	0.996744	0.0126221	0.999976	-0.248121	0.897659	-0.554808	0.357761	-0.292693	0.847234	0.354207	0.682989	0.506466	0.470187	0.363828	0.59034	0.0310972	0.99573
ENSGALG00000000235	PPP2R2A	0.0435884	0.974837	-0.0192578	0.961601	0.298815	0.382526	0.326456	0.724285	0.0415492	0.945897	-0.1902	0.998608	0.267624	0.784407	0.240541	0.996744	0.0319552	0.999976	-0.172046	0.827681	-0.0197798	0.948141	0.128375	0.834778	-0.260849	0.363157	-0.341256	0.165878	-0.0793847	0.793719	0.182112	0.766855
ENSGALG00000000239		0.498411	0.92281	-0.417416	0.815215	0.267874	0.926737	1.56346	0.803917	-1.36762	0.624307	-1.26266	0.998608	-0.344553	0.999626	-1.13423	0.996744	0.43461	NA	0.420007	0.917597	1.0925	0.364563	1.87401	NA	0.441228	0.826595	-0.799197	0.635014	-0.211369	0.904093	0.121909	0.99144
ENSGALG00000000241	STARD4	-0.0423539	0.978553	0.343863	0.186335	0.144366	0.783809	0.0811576	0.999973	0.206782	0.717663	0.254129	0.998608	0.114334	0.999626	0.236519	0.996744	-0.037965	0.999976	-0.00882719	0.992178	-0.363575	0.18246	-0.182565	0.800089	-0.411864	0.156914	-0.148725	0.679806	-0.297401	0.2868	-0.414879	0.289985
ENSGALG00000000242	EBF2	0.199997	0.93017	-0.071702	0.930377	-0.336311	0.733979	0.215042	0.999973	0.735621	0.422229	0.346679	0.998608	0.16109	0.999626	0.335545	0.996744	0.527452	0.999976	-0.280614	0.871746	-0.719735	0.180215	-0.0784713	0.959763	0.37368	0.611934	0.247075	0.739672	-0.421577	0.465245	0.547155	0.612359
ENSGALG00000000243	RDM1	1.11162	0.302198	1.3219	0.0390918	0.707179	0.530184	1.11615	0.611987	-0.347209	0.829657	0.149718	0.998608	-0.502751	0.999626	0.837968	0.996744	0.861984	0.999976	0.803045	0.666672	0.792268	0.273993	0.95728	0.555481	1.01048	0.201347	0.728785	0.36947	0.929342	0.199798	0.641823	0.699784
ENSGALG00000000244	CAMK4	0.132824	0.924266	0.398295	0.212332	-0.208318	0.733808	-0.240847	0.999973	0.0910284	0.903197	-0.0517249	0.998608	-0.0715968	0.999626	-0.272215	0.996744	-0.00948177	0.999976	-0.0165261	0.988825	-0.131338	0.716091	-0.236786	0.797021	0.0251272	0.968086	-0.141122	0.764691	-0.107462	0.795669	-0.0503518	0.980706
ENSGALG00000000247	WDR36	0.0388554	0.96133	0.118355	0.536333	0.130299	0.653759	0.128816	0.999973	0.122333	0.733415	0.0817199	0.998608	0.11198	0.999626	0.239038	0.968125	-0.117089	0.999976	0.0278119	0.962318	-0.207608	0.223181	0.0131946	0.979312	-0.268083	0.138338	-0.138908	0.490297	-0.162347	0.365949	-0.126491	0.77108
ENSGALG00000000249	GH	1.94767	NA	0.153871	NA	-0.677163	NA	2.23051	0.999973	-0.124395	NA	-1.7144	0.998608	-1.4492	0.999626	1.38794	0.996744	1.41077	NA	1.19614	NA	1.11445	NA	2.94838	NA	-0.765729	NA	1.28975	NA	-0.256224	NA	2.45784	NA
ENSGALG00000000251	CD79B	-1.98775	0.159821	0.401213	0.776042	-0.187115	0.942509	-1.01347	0.957863	-1.72428	0.284912	1.34856	0.998608	-0.0918595	0.999626	-0.954006	0.996744	-1.40976	0.999976	0.0951012	0.978932	1.78279	0.0939985	-0.234248	0.936069	-2.15841	0.0324413	0.118252	0.950285	-0.00769961	0.996423	-0.721334	0.794602
ENSGALG00000000253	SLC25A46	0.0304331	0.990581	0.400124	0.295371	0.127281	0.875963	0.063432	0.999973	0.00813931	0.9941	0.0824851	0.998608	0.115056	0.999626	0.295763	0.996744	0.0105119	0.999976	-0.21618	0.853618	-0.0227286	0.961759	-0.176646	0.855778	0.0381348	0.95769	0.195074	0.705466	0.0979247	0.840787	0.320817	0.722352
ENSGALG00000000255	MAN2A1	0.0743246	0.985688	0.115795	0.90795	-0.0867178	0.958806	-0.00421296	0.999973	0.69617	0.590236	0.522201	0.998608	0.213763	0.999626	0.155627	0.996744	0.262803	0.999976	-0.257818	0.907243	-0.87007	0.18751	-0.416914	0.804295	-0.43356	0.640508	-0.391904	0.64693	-0.869824	0.186586	-0.303335	0.893728
ENSGALG00000000259	PSMF1	0.181102	0.886464	0.218149	0.601772	0.109867	0.887406	-0.0787617	0.999973	-0.155734	0.844527	-0.280488	0.998608	-0.124658	0.999626	-0.133401	0.996744	0.0927803	0.999976	0.188756	0.86971	0.46916	0.185441	0.240879	0.800089	0.0462899	0.943859	0.000883411	0.998506	0.220149	0.583814	-0.157358	0.898964
ENSGALG00000000264		0.088048	0.971795	0.140716	0.822782	-0.0670227	0.952907	0.390647	0.999973	0.233109	0.813906	0.263721	0.998608	0.0626487	0.999626	0.17733	0.996744	0.0581661	0.999976	0.0367857	0.981029	-0.531669	0.240103	-0.044473	0.974448	-0.0541571	0.949608	0.223097	0.718302	-0.184163	0.73825	0.277068	0.83014
ENSGALG00000000273	FER	0.17476	0.951013	-0.0485773	0.962922	-0.100694	0.949835	0.197241	0.999973	0.483272	0.717305	0.365203	0.998608	-0.00579499	0.999626	0.198853	0.996744	0.226306	0.999976	-0.396191	0.846679	-0.922764	0.150561	-0.609866	0.728583	-0.372909	0.687672	-0.143131	0.887631	-0.679739	0.297035	-0.141505	0.965554
ENSGALG00000000274		-0.910109	NA	2.37773	NA	-0.110497	NA	0.73122	0.999973	-2.02588	NA	-2.52641	0.998608	1.72624	0.999626	1.59207	0.996744	2.44387	NA	2.06533	NA	-0.769644	NA	1.19512	NA	0.181852	NA	-0.564246	NA	0.876664	NA	0.681879	NA
ENSGALG00000000275	KCTD9	0.409047	0.207741	0.314648	0.154974	0.284236	0.390872	0.149055	0.999973	0.382027	0.290202	0.208734	0.998608	0.275691	0.733574	0.185287	0.996744	0.217903	0.999976	0.0465694	0.954524	-0.156093	0.51923	-0.0634388	0.921368	-0.0920103	0.80669	-0.107118	0.743751	-0.124871	0.651438	0.0523718	0.965554
ENSGALG00000000276	FBXL17	-0.237714	0.899517	-0.274843	0.656706	-0.0724568	0.954173	0.11884	0.999973	-0.0545983	0.971537	0.025529	0.998608	0.074625	0.999626	0.079446	0.996744	-0.0266039	0.999976	-0.188489	0.911034	-0.793908	0.125506	-0.272165	0.834513	-0.47435	0.459297	-0.2297	0.747409	-0.678077	0.183672	0.109363	0.967606
ENSGALG00000000277	GnRH-I	0.0626935	NA	1.37799	NA	1.45849	0.704753	0.98571	0.999973	1.97197	NA	-1.77765	0.998608	1.01296	0.999626	0.859282	0.996744	1.78281	NA	-1.67039	NA	-0.518691	NA	2.49037	NA	2.83123	NA	0.426141	NA	0.348482	NA	-0.0461488	0.999536
ENSGALG00000000280	EFNA5	-0.280948	0.565144	-0.111404	0.747463	-0.358925	0.303246	-0.120802	0.999973	-0.128968	0.8181	0.238435	0.998608	-0.216977	0.947997	-0.0702017	0.996744	-0.0169653	0.999976	0.253952	0.735421	-0.0297871	0.92391	-0.0556978	0.939984	-0.551511	0.0334373	-0.0693668	0.86651	-0.243943	0.376435	-0.499121	0.154079
ENSGALG00000000284	HOXB4	-0.644918	0.372881	-0.0885732	0.896413	-0.0012537	0.99941	-0.17413	0.999973	-0.463737	0.60666	-0.369376	0.998608	-0.0595632	0.999626	-0.389417	0.996744	-0.0132887	0.999976	-0.0735479	0.96356	-0.00343668	0.994591	0.307719	0.800089	-0.15644	0.833754	0.00207764	0.997946	0.102765	0.860808	0.526626	0.527344
ENSGALG00000000293		-1.26818	NA	-1.93835	NA	-2.97169	NA	-2.4412	0.999973	-0.84351	NA	0.843367	0.998608	0.126159	0.999626	-1.66108	0.996744	-0.0629358	NA	-0.388876	NA	-0.300553	NA	0.929672	NA	-1.99796	NA	0.214454	NA	0.345394	NA	-0.0321723	NA
ENSGALG00000000295		1.3806	NA	-0.171603	NA	-2.55364	NA	0.570129	0.999973	1.41101	NA	-0.102561	0.998608	1.78075	0.92528	0.712097	0.996744	0.561099	NA	0.173856	NA	-0.521228	NA	-0.0862181	NA	0.792078	NA	0.248844	NA	1.56483	NA	1.55263	NA
ENSGALG00000000296	PCNX1	-0.146628	0.928352	-0.181059	0.705743	-0.26883	0.696886	0.0245192	0.999973	0.0882426	0.92163	0.176525	0.998608	-0.184961	0.999626	-0.0550124	0.996744	-0.114925	0.999976	-0.258896	0.840297	-0.617781	0.112468	-0.412171	0.681203	-0.32416	0.515017	-0.218245	0.664472	-0.486797	0.206689	-0.215627	0.849237
ENSGALG00000000299	PKP1	-0.540451	0.826299	-0.309016	0.792451	-0.464723	0.782264	0.0956483	0.999973	-1.20665	0.411958	0.0432744	0.998608	-0.504441	0.999626	-0.209281	0.996744	-1.34442	0.820424	-0.194687	0.946866	0.184254	0.853248	-0.498793	0.819445	0.966424	0.328176	0.833504	0.394267	0.413265	0.685718	0.175083	0.970011
ENSGALG00000000302	TNNT2	1.11279	0.298557	0.0383787	0.974895	0.167268	0.920398	-0.413141	0.999973	0.36748	0.817373	-1.02666	0.998608	0.01732	0.999626	-0.865903	0.996744	1.29999	0.5576	0.317766	0.893128	-1.01739	0.159391	0.46522	0.802364	1.05076	0.177463	0.0221711	0.985886	-0.676757	0.370467	0.850825	0.515649
ENSGALG00000000309	LAD1	-0.253973	0.879566	0.0861523	0.905812	-0.268804	0.769867	0.045402	0.999973	-0.543858	0.562016	-0.0926819	0.998608	-0.165829	0.999626	0.123596	0.996744	-0.469503	0.999976	0.122631	0.942876	0.768367	0.113613	0.264486	0.826944	0.5957	0.26992	0.892916	0.0471611	1.11038	0.0112425	0.153906	0.938716
ENSGALG00000000311		-0.46021	0.746504	-0.356544	0.616396	-0.614337	0.498895	-0.0287806	0.999973	0.427804	0.737032	0.231211	0.998608	-0.259105	0.999626	0.0570939	0.996744	-0.129377	0.999976	-0.490686	0.798106	-1.14424	0.0641612	-0.394163	0.80035	0.279092	0.763111	0.389005	0.605342	-0.472335	0.463445	-0.0253205	0.997437
ENSGALG00000000313	TNNI1	0.557601	0.729697	0.293208	0.741004	-0.377626	0.778137	-0.0160103	0.999973	-0.284267	0.855844	-0.978237	0.998608	-0.374372	0.999626	-0.257642	0.996744	0.482842	0.999976	0.405094	0.852887	-0.799983	0.248002	0.350206	0.842572	1.08628	0.135554	0.0118004	0.992353	-0.359711	0.659442	0.912041	0.4209
ENSGALG00000000314	NEFL	-0.592762	0.721129	-0.102348	0.925671	0.169816	0.918233	-1.01215	0.728051	-0.483779	0.753618	-0.544258	0.998608	0.0400326	0.999626	-0.117957	0.996744	-0.539788	0.999976	-0.127001	0.960338	-0.382296	0.625958	0.0643017	0.976736	-1.13395	0.160973	-0.882165	0.258691	-0.0783052	0.93858	0.48389	0.799928
ENSGALG00000000317	NEFM	-0.51503	0.896048	-1.33273	0.203333	0.0625043	0.981001	-0.394513	0.999973	-0.288815	0.903197	-0.632761	0.998608	-0.125349	0.999626	-0.832976	0.996744	-1.05741	0.999976	-0.614216	0.849177	-0.652908	0.570037	-0.519518	NA	-0.373978	0.830667	-0.479457	0.727545	0.787185	0.477368	0.910681	0.665992
ENSGALG00000000318	CSRP1	-1.23424	0.127956	-0.324104	0.664074	-0.469007	0.658196	-0.687901	0.872492	-1.22704	0.14294	-0.5609	0.998608	-0.363373	0.999626	-0.680959	0.996744	-0.746031	0.999976	0.227298	0.911034	0.278084	0.672787	-0.035795	0.986348	-0.766607	0.265692	-0.277523	0.746999	0.134782	0.865355	0.344016	0.848994
ENSGALG00000000329	AHCYL1	-0.167672	0.830956	-0.271775	0.324731	-0.230482	0.608327	-0.19939	0.999973	-0.157198	0.78882	0.00565259	0.998608	-0.0988167	0.999626	-0.0842947	0.996744	-0.283466	0.999976	0.234907	0.777401	0.256292	0.346209	0.070208	0.925988	0.0631447	0.892741	0.175154	0.60735	0.305614	0.266405	0.0659365	0.960859
ENSGALG00000000336	PPP1R12B	-0.578895	0.376899	-0.745715	0.0408	-0.156227	0.854214	-0.34155	0.999973	-0.426848	0.594044	-0.521173	0.998608	-0.140792	0.999626	-0.356527	0.996744	0.0115624	0.999976	-0.482039	0.643383	-0.568884	0.16792	0.000841935	0.999421	0.139833	0.836082	-0.481658	0.274265	-0.46349	0.267807	0.306573	0.767272
ENSGALG00000000337	CTXN1	0.0550672	0.99335	0.420503	0.68704	-0.780172	0.590499	-0.874274	0.956097	-0.245775	0.903197	-0.803938	0.998608	-0.564393	0.999626	-0.939294	0.996744	0.572964	0.999976	0.544722	0.841582	-0.278818	0.775305	-0.344207	0.878506	-0.735495	0.54677	-0.81853	0.424946	-1.44359	0.128388	-0.40585	0.889251
ENSGALG00000000341	EDMPN1	0.0289896	NA	0.53517	NA	-0.103797	NA	0.00157927	0.999973	-0.124975	NA	0.0656187	0.998608	0.0315584	0.999626	-0.180082	0.996744	-0.0701849	NA	1.23951	NA	0.124104	NA	-0.0604325	NA	3.26425	NA	0.259154	NA	0.309212	NA	-0.00933714	NA
ENSGALG00000000349	PSMC5	-0.192884	0.908136	0.45798	0.295279	-0.0201929	0.985673	0.0419222	0.999973	-0.486583	0.566649	-0.370022	0.998608	-0.136238	0.999626	0.0638265	0.996744	-0.17938	0.999976	0.0511741	0.971921	0.247591	0.585864	0.308538	0.797034	-0.161521	0.819723	-0.505495	0.280625	0.00762363	0.991533	-0.207064	0.886279
ENSGALG00000000352	TIMM44	0.0715774	0.938542	0.249426	0.226414	0.16491	0.65075	0.0891739	0.999973	0.0273385	0.962793	-0.00354356	0.998608	0.218868	0.828	0.180739	0.996744	-0.0701564	0.999976	0.0819185	0.907686	-0.0812291	0.72675	0.0377882	0.948	-0.11022	0.733265	-0.0489743	0.88393	-0.147782	0.530851	0.0310587	0.981919
ENSGALG00000000357		0.0720043	0.978553	0.111391	0.866824	0.337842	0.67517	0.204572	0.999973	0.373324	0.691915	0.29758	0.998608	0.08294	0.999626	0.211281	0.996744	-0.00227044	0.999976	0.165347	0.913038	0.239931	0.619069	-0.00937493	0.995272	0.692923	0.154243	0.854172	0.0464258	0.776277	0.0771429	-0.127002	0.951028
ENSGALG00000000362		-0.192806	0.91122	-1.00043	0.00855761	-0.465927	0.487611	0.0907971	0.999973	-0.235236	0.807389	-0.129241	0.998608	-0.125771	0.999626	0.269151	0.996744	-0.111616	0.999976	-0.0210269	0.98958	0.336262	0.457087	0.40672	0.739942	0.0564182	0.945685	0.0294328	0.97118	-0.089152	0.876937	0.29237	0.808275
ENSGALG00000000364	STC1	-0.454279	0.853445	-0.831084	0.304403	-0.932726	0.382742	-0.837071	0.891998	-0.666026	0.676762	-0.829821	0.998608	-1.66502	0.239733	-0.580017	0.996744	-0.572771	0.999976	-1.15111	0.485874	-1.94417	0.0188943	-1.09506	0.519963	0.310741	0.799052	-0.973467	0.246739	-0.548927	0.508165	-0.499175	0.812732
ENSGALG00000000365	NKX2-6	0.0291744	NA	0.53517	NA	-0.103797	NA	-0.960168	0.999973	-0.12479	NA	1.02854	0.998608	0.0315584	0.999626	-1.14183	0.996744	-0.07	NA	1.23951	NA	1.08585	NA	-1.02218	NA	0.195655	NA	0.259154	NA	0.309212	NA	-0.971084	NA
ENSGALG00000000367		0.0680609	0.983752	0.0602896	0.945304	-0.375095	0.720506	-0.431576	0.999973	-0.240561	0.850349	-0.422153	0.998608	-0.175544	0.999626	-0.220918	0.996744	-0.290886	0.999976	-0.495173	0.774307	-0.258801	0.670892	-0.192307	0.899323	-0.00406459	0.997035	-0.0858086	0.927138	0.255975	0.704359	-0.511189	0.690705
ENSGALG00000000371	CRHR1	2.64219	NA	1.49692	NA	-1.06554	NA	0.00157927	0.999973	0.836823	NA	0.0656187	0.998608	0.0315584	0.999626	-0.180082	0.996744	-0.070134	NA	0.277758	NA	-0.837643	NA	-0.0604325	NA	1.15727	NA	0.259154	NA	-0.652536	NA	-0.00933714	NA
ENSGALG00000000374	RNPEP	-0.154131	0.935543	-0.0488344	0.942204	-0.187872	0.832396	-0.226537	0.999973	-0.308581	0.741423	-0.181294	0.998608	-0.196491	0.999626	-0.170638	0.996744	0.00922151	0.999976	0.420974	0.74729	0.580684	0.182508	0.430318	0.713849	0.0470953	0.953662	0.0802401	0.910172	0.154219	0.775226	-0.0995736	0.965076
ENSGALG00000000377	HNRNPM	0.262889	0.384092	-0.122739	0.576776	0.146244	0.652725	-0.0853747	0.999973	0.194577	0.598071	0.0761038	0.998608	0.139298	0.98998	0.096092	0.996744	0.014382	0.999976	0.110913	0.851406	-0.0583058	0.78223	-0.144535	0.781619	0.453829	0.00863133	0.282507	0.132455	0.275231	0.137198	-0.0477741	0.958686
ENSGALG00000000378	SLC25A37	-0.20814	0.930092	0.245513	0.723055	-0.394747	0.683725	0.199443	0.999973	0.0872243	0.950538	-0.499827	0.998608	-0.658867	0.730116	-0.545259	0.996744	-0.0599533	0.999976	0.129398	0.945266	-0.354281	0.533355	0.535968	0.717371	0.774246	0.190574	0.227136	0.773925	0.120919	0.863981	-0.254099	0.895062
ENSGALG00000000379	ITGB3	0.12864	0.94865	-0.0532937	0.938287	0.00269354	0.99792	0.118084	0.999973	0.28358	0.764564	0.25522	0.998608	-0.0380795	0.999626	0.1571	0.996744	0.157017	0.999976	0.493251	0.668864	0.427858	0.342949	0.384432	0.754896	-0.0930232	0.906831	-0.218849	0.722545	-0.336806	0.491727	0.406692	0.687289
ENSGALG00000000390	ENTPD4	0.113513	0.928352	0.265142	0.400964	0.0257724	0.973297	0.112012	0.999973	-0.0274745	0.974801	0.0874581	0.998608	-0.15461	0.999626	-0.0255999	0.996744	0.014872	0.999976	-0.00686031	0.993896	0.0535492	0.879462	0.134864	0.859802	0.0556709	0.917794	0.15305	0.706127	0.147446	0.67635	-0.258378	0.713612
ENSGALG00000000394	SLC6A17	-1.07138	NA	-0.250951	0.904624	-1.39361	0.489212	-0.52193	0.999973	-0.614061	0.802205	1.63889	0.998608	0.560436	0.999626	0.629201	0.996744	-0.623074	NA	0.293979	0.945266	-0.495981	0.711171	0.391899	NA	-0.927029	0.560103	0.463885	0.801689	-1.80754	0.237825	0.646703	0.869711
ENSGALG00000000396	METTL2A	-0.322111	0.632758	0.522651	0.0802713	0.189205	0.760696	0.0467936	0.999973	-0.0870735	0.906388	0.118222	0.998608	0.390902	0.731115	0.0972262	0.996744	-0.229211	0.999976	0.0989159	0.930532	0.382747	0.243792	0.0989514	0.909949	-0.506924	0.148945	-0.319883	0.393438	-0.0395257	0.930619	-0.514523	0.269739
ENSGALG00000000397	IPO9	0.16098	0.563863	-0.169059	0.252871	0.0936885	0.733979	0.000404923	0.999973	0.0953564	0.761773	0.146111	0.998608	0.0694965	0.999626	0.0481634	0.996744	0.0409532	0.999976	0.0426765	0.93353	0.0734791	0.643686	0.0446589	0.910022	-0.0309216	0.907026	0.0446947	0.845431	0.0343093	0.85897	-0.0615977	0.909815
ENSGALG00000000399	DUSP28	-0.580371	0.687576	0.159141	0.866079	-0.225842	0.868975	-0.164599	0.999973	-0.975445	0.368885	-0.473652	0.998608	-0.218455	0.999626	-0.375877	0.996744	-0.297688	0.999976	-0.695702	0.697556	-0.59812	0.366877	-0.295582	0.859841	-0.440383	0.63165	-0.538713	0.49014	-0.727136	0.279991	0.300237	0.893492
ENSGALG00000000400		-0.172639	0.976911	-0.525996	0.68376	0.123997	0.963363	-0.604179	0.999973	0.193538	0.937492	-0.344542	0.998608	0.373848	0.999626	0.443302	0.996744	-0.0913379	0.999976	-0.165401	0.96356	0.350652	0.757079	0.329368	0.903638	0.161276	0.932223	0.824444	0.491758	0.291399	0.823125	0.677751	0.803463
ENSGALG00000000401	RBM15	-0.806942	0.106539	-0.876841	0.00859593	-0.926414	0.0359437	-0.289663	0.999973	-0.21214	0.797209	-0.0411723	0.998608	-0.624113	0.456827	-0.522454	0.985407	-0.143782	0.999976	-0.354974	0.752538	-0.590115	0.122463	-0.210214	0.824844	0.118576	0.847829	0.126229	0.823668	-0.44489	0.244672	0.106562	0.950614
ENSGALG00000000402	LOXL2	0.169472	0.946957	-0.624537	0.269371	-0.446179	0.648784	-0.488978	0.999973	0.391116	0.748532	0.0523876	0.998608	-0.167218	0.999626	-0.217676	0.996744	0.353724	0.999976	-0.242671	0.89576	-0.939191	0.105299	-0.32913	0.818172	0.00502131	0.996135	-0.249119	0.757272	-0.924762	0.0935396	0.101048	0.975873
ENSGALG00000000404	COPS2	0.0402085	0.978553	0.537952	0.018465	0.491245	0.136399	0.337763	0.751591	0.0184169	0.98021	-0.0677272	0.998608	0.468585	0.38701	0.265301	0.996744	-0.0453711	0.999976	-0.16086	0.848904	0.225765	0.397812	0.0614911	0.934418	-0.288986	0.350247	-0.269806	0.357863	0.174791	0.552651	-0.105969	0.914204
ENSGALG00000000406		-1.14245	0.699388	-0.26725	0.896352	0.698361	0.776426	-1.10936	0.999973	-0.236672	0.939416	-1.01472	0.998608	-0.0686553	0.999626	-0.745735	0.996744	-0.618726	0.999976	0.0100804	0.997978	-0.232986	0.882111	-0.622068	NA	0.516361	0.79545	0.0655528	0.979201	0.834025	0.562217	-0.170474	0.983744
ENSGALG00000000407		-0.0822422	0.97573	-0.103445	0.875974	0.0754382	0.947965	0.360579	0.999973	-0.365817	0.706371	-0.562648	0.998608	0.171549	0.999626	-0.27313	0.996744	0.133149	0.999976	-0.184416	0.900256	0.175645	0.726918	0.219977	0.852337	-0.495798	0.378612	-1.19756	0.00369541	-0.445137	0.370279	-0.167801	0.925376
ENSGALG00000000408	LSM7	0.03982	0.976711	0.519363	0.0086684	0.389248	0.18797	0.141637	0.999973	0.194107	0.682541	0.118694	0.998608	0.331964	0.583069	0.29522	0.996744	0.0127072	0.999976	0.0699892	0.930177	0.176915	0.456226	-0.004322	0.995887	-0.292938	0.265692	-0.155951	0.593151	0.0805776	0.781253	-0.212439	0.68535
ENSGALG00000000409	CHMP7	-0.0873671	0.938542	0.23448	0.388783	0.140604	0.779156	0.0413597	0.999973	-0.260112	0.61057	-0.266053	0.998608	0.0304926	0.999626	-0.0860287	0.996744	0.0615776	0.999976	0.156742	0.850101	0.276882	0.285822	0.301544	0.632788	-0.309764	0.294157	-0.501658	0.0384137	-0.236342	0.388279	-0.139892	0.859981
ENSGALG00000000410	TLK2	-0.0838286	0.952934	-0.186228	0.633691	0.133527	0.840313	0.368702	0.87131	0.146029	0.841411	0.081252	0.998608	0.319573	0.867677	0.208341	0.996744	-0.13849	0.999976	-0.0909785	0.935174	-0.0743279	0.843007	0.225974	0.800089	0.103582	0.846407	0.272759	0.481802	0.330888	0.326352	0.154086	0.887928
ENSGALG00000000417	SLC16A4	-0.115592	0.958319	0.372016	0.483691	-0.166869	0.870898	-0.382578	0.999973	-0.439487	0.6536	-0.378279	0.998608	-0.13347	0.999626	-0.255877	0.996744	0.158615	0.999976	0.506463	0.701948	0.444819	0.361736	0.21036	0.866226	-0.0722872	0.937349	0.0357164	0.967695	0.0424095	0.950693	0.214502	0.89933
ENSGALG00000000419	LAMTOR5	-0.293281	0.790335	0.359593	0.422983	-0.215191	0.796264	-0.195202	0.999973	-0.477171	0.561911	-0.30037	0.998608	-0.410448	0.871054	-0.38875	0.996744	-0.164118	0.999976	0.31711	0.817491	0.399293	0.346209	0.280984	0.800089	0.0989025	0.89209	0.0486538	0.947856	0.266532	0.574588	-0.02307	0.99573
ENSGALG00000000424	CMTM3	0.600201	0.1876	0.763228	0.00695824	0.543053	0.204352	0.0662935	0.999973	0.449357	0.433542	0.199872	0.998608	0.407506	0.718059	0.346607	0.996744	0.517599	0.812489	0.199472	0.850101	0.347872	0.29482	0.0391087	0.968064	0.143754	0.782967	-0.00120615	0.99815	0.0420234	0.927505	0.163412	0.876726
ENSGALG00000000428	HINT1Z	0.0943655	0.973209	1.39627	0.00092809	0.261459	0.78893	-0.00335045	0.999973	-0.0921602	0.940135	-0.197359	0.998608	0.136068	0.999626	0.137133	0.996744	0.126446	0.999976	0.289937	0.852887	0.353695	0.491173	0.346477	0.800089	-0.0575543	0.951356	-0.472231	0.410848	-0.0269943	0.970979	-0.219093	0.901255
ENSGALG00000000430	SPPL2B	0.0537711	0.984333	0.00156006	0.998251	-0.0626038	0.955724	0.193319	0.999973	0.252324	0.799196	0.328458	0.998608	0.114042	0.999626	0.276969	0.996744	0.0862919	0.999976	-0.254539	0.854518	-0.623088	0.168718	-0.144411	0.904445	-0.541081	0.291956	-0.423456	0.416237	-0.952241	0.022867	-0.0770993	0.977705
ENSGALG00000000433		-0.497802	0.731391	-0.701511	0.25077	-0.446893	0.682877	-0.180709	0.999973	-0.0876432	0.9571	-0.297264	0.998608	-0.269501	0.999626	0.0980165	0.996744	0.23684	0.999976	0.0724945	0.971921	-0.501627	0.42537	0.577604	0.731887	0.123901	0.910026	-1.23543	0.0320494	-1.53095	0.00666985	-0.032764	0.99573
ENSGALG00000000436	RABIF	NA	NA	NA	NA	NA	NA	NA	NA	NA	NA	NA	NA	NA	NA	NA	NA	NA	NA	NA	NA	NA	NA	NA	NA	NA	NA	NA	NA	NA	NA	NA	NA
ENSGALG00000000437	PGA3	0.490454	NA	2.65397	NA	1.50085	NA	1.83793	0.999973	-1.50793	NA	1.89426	0.998608	1.01081	0.999626	-0.180091	0.996744	0.724423	NA	1.27713	NA	1.63217	NA	3.74794	NA	0.967266	NA	2.43315	NA	0.879145	NA	0.952457	NA
ENSGALG00000000438	ERMP1	0.0299917	0.994544	-0.135105	0.873632	-0.0248895	0.986228	0.0591309	0.999973	0.189936	0.884401	0.0591369	0.998608	-0.14949	0.999626	-0.0237736	0.996744	0.140309	0.999976	-0.240496	0.898764	-0.613412	0.294743	-0.260968	0.860108	-0.213688	0.821309	-0.171285	0.849092	-0.293769	0.669601	-0.154677	0.954948
ENSGALG00000000441	KCNA10	4.07047	NA	0.000925421	NA	0.785787	0.905522	0.769353	0.999973	0.766171	NA	-2.96076	0.998608	0.03156	0.999626	0.932306	0.996744	2.16433	NA	0.297092	NA	3.75201	NA	0.440338	NA	0.196025	NA	0.0889758	NA	2.45569	NA	1.29358	0.831107
ENSGALG00000000442	KCNA2	0.270515	0.878674	0.116162	0.876521	0.147815	0.894786	0.00318926	0.999973	0.623049	0.514269	0.418909	0.998608	0.337268	0.999626	-0.0091494	0.996744	0.473392	0.999976	0.573895	0.662396	-0.111599	0.849877	-0.267009	0.837846	0.074556	0.938911	0.697342	0.181456	-0.227573	0.710177	0.387125	0.762795
ENSGALG00000000451	MEIG1	0.347597	0.857219	0.751599	0.1965	0.285662	0.815346	0.643433	0.917394	0.35848	0.784516	0.451146	0.998608	0.590811	0.870688	0.904165	0.916065	0.034019	0.999976	-0.134856	0.948139	0.389465	0.536122	0.33868	0.827823	-0.242984	0.805926	-0.0417575	0.970172	0.200538	0.79384	-0.660304	0.608285
ENSGALG00000000452	TNFRSF10B	0.468766	0.530685	0.116169	0.84155	-0.000392436	0.999735	0.279749	0.999973	0.545627	0.452284	-0.437279	0.998608	-0.363754	0.923182	-0.386903	0.996744	0.283357	0.999976	0.13024	0.926136	0.290063	0.491579	0.377242	0.736319	0.351884	0.507166	-0.414051	0.371276	0.000494522	0.999174	-0.0646379	0.978954
ENSGALG00000000456	MRPS21	-0.541435	0.739941	1.0331	0.103955	-0.428902	0.737655	-0.390829	0.999973	-0.341774	0.822762	-0.511334	0.998608	-0.421871	0.999626	-0.382006	0.996744	0.235254	0.999976	0.363574	0.870543	0.348764	0.632426	0.554756	0.770424	-0.0100405	0.993469	-0.487468	0.569027	-0.154305	0.862339	-0.517289	0.767254
ENSGALG00000000458	TMPRSS9	-0.83896	0.609079	-0.533028	0.597509	-0.33554	0.839954	-0.257232	0.999973	-0.304641	0.863513	0.232865	0.998608	-0.213024	0.999626	-0.362095	0.996744	-1.07765	0.999976	0.362607	0.888137	0.235807	0.792839	-0.321496	NA	-0.593888	0.591746	-0.00809262	0.995325	0.111596	0.92154	-0.279935	0.933443
ENSGALG00000000461	MRC2	-0.061347	0.976005	-1.00071	0.000700549	-0.420158	0.393782	-0.505687	0.645958	0.209625	0.779518	-0.0558244	0.998608	-0.007075	0.999626	-0.133231	0.996744	0.141397	0.999976	-0.367786	0.698602	-0.111536	0.774201	-0.127143	0.892735	-0.220378	0.655442	-0.338375	0.392141	-0.351649	0.328357	-0.176244	0.87238
ENSGALG00000000466	LCK	-0.925516	0.436852	-0.0548683	0.963353	-0.467052	0.724527	-0.419966	0.999973	-0.764251	0.581501	0.590526	0.998608	-0.302568	0.999626	-0.353807	0.996744	-0.665719	0.999976	0.4967	0.833005	0.935601	0.184963	0.461059	0.80035	-0.807655	0.328956	0.47825	0.594544	0.0853286	0.930619	-0.340877	0.884029
ENSGALG00000000469	ADRA1A	-0.609836	0.897751	-0.0494978	0.981089	0.637167	0.803924	0.941494	0.999973	-1.31765	0.622627	-0.0606772	0.998608	0.441365	0.999626	0.214676	0.996744	0.0308908	NA	0.156181	0.9693	-0.381255	0.812513	-0.0934579	NA	-1.10642	0.538623	0.40777	0.825594	-0.311573	0.866436	0.908473	0.786896
ENSGALG00000000470	LMNB2	0.202132	0.941583	-0.324074	0.66478	-0.200976	0.879521	-0.266332	0.999973	0.662715	0.581105	0.234946	0.998608	-0.119739	0.999626	0.0729756	0.996744	0.437562	0.999976	-0.372441	0.849972	-1.43112	0.0237491	-0.813014	0.555481	0.484004	0.550258	0.17343	0.857621	-0.496459	0.452162	0.116352	0.971798
ENSGALG00000000474	RPL36	0.006127	0.999268	1.88694	0.000704208	-0.0573875	0.973235	-0.339982	0.999973	-0.0486298	0.979573	-0.0399691	0.998608	0.0441823	0.999626	-0.0503763	0.996744	0.0172516	0.999976	0.404228	0.848502	0.526041	0.432186	0.161188	0.930528	0.198178	0.855264	-0.152909	0.88356	0.328489	0.671896	-0.351811	0.86143
ENSGALG00000000476	LRRTM4	0.727398	0.536253	0.0560618	0.958227	0.221773	0.868975	0.225362	0.999973	-0.0873705	0.961114	0.160367	0.998608	-0.0157328	0.999626	0.560651	0.996744	0.0788081	0.999976	0.247489	0.907841	-0.691431	0.299394	0.416069	0.804295	-0.118182	0.921873	0.4476	0.574937	-0.294653	0.707324	0.969433	0.319304
ENSGALG00000000477		-0.568354	NA	-1.35676	NA	-1.1076	0.753695	-0.58296	0.999973	0.607294	NA	-0.151145	0.998608	-1.5862	0.984023	2.12852	0.996744	-0.424479	NA	0.190283	NA	0.338696	NA	0.68839	NA	-0.140985	NA	-0.0415205	NA	0.0578129	NA	1.1841	0.818646
ENSGALG00000000478		-0.326459	0.760173	-0.565952	0.178335	-0.746625	0.179816	-0.0501377	0.999973	0.121834	0.902852	0.00813874	0.998608	-0.23127	0.999626	-0.305247	0.996744	0.0298036	0.999976	-0.293267	0.840297	-0.795317	0.0763619	0.110893	0.928278	0.914989	0.0271107	1.03466	0.0070754	0.277865	0.569117	0.587228	0.398235
ENSGALG00000000483		0.0298493	NA	0.535177	NA	0.857962	NA	0.0015793	0.999973	-0.124117	NA	0.0656196	0.998608	0.0315589	0.999626	0.781676	0.996744	0.815664	NA	1.23952	NA	1.08587	NA	1.75416	NA	-0.765429	NA	1.22092	NA	0.309216	NA	0.952423	NA
ENSGALG00000000497		-1.25445	NA	-2.19068	0.361473	-0.101353	0.98152	1.27101	0.999973	-0.0682275	NA	-0.178476	0.998608	-3.40649	0.574729	-0.0645347	0.996744	-0.357517	NA	-0.593785	0.925832	0.290423	NA	0.680353	NA	1.40994	0.529237	1.11479	0.575839	1.07237	NA	-0.837892	0.896496
ENSGALG00000000498	ACE	0.00521955	0.999259	-0.439519	0.303391	0.312221	0.674109	-0.170679	0.999973	0.251187	0.782875	-0.246655	0.998608	0.630601	0.546108	0.245402	0.996744	0.121049	0.999976	0.126639	0.930532	0.223994	0.614626	0.375064	0.746434	-0.235857	0.707865	-0.17334	0.776275	-0.281889	0.55024	0.0962874	0.965076
ENSGALG00000000504	ETV7	1.03533	0.530685	2.67489	0.000472769	1.57323	0.170433	1.61475	0.43177	0.98007	0.579813	1.44962	0.960005	1.10019	0.721136	1.18713	0.996744	0.125043	0.999976	2.0239	0.12781	1.94249	0.036981	1.92488	0.169312	2.03582	0.0153938	2.85042	0.000163535	1.98266	0.0164286	0.454908	0.875434
ENSGALG00000000505	KCNH6	-0.252927	0.93017	-0.834318	0.208735	-0.12861	0.938591	-0.290799	0.999973	-0.0714873	0.972193	-0.0319976	0.998608	0.64896	0.880869	-0.10507	0.996744	0.0869388	0.999976	-0.151256	0.947773	-0.75024	0.273554	0.263366	0.885825	0.61201	0.479902	-0.0257401	0.983212	-0.700739	0.322017	0.664049	0.645452
ENSGALG00000000507	CPNE7	-0.219035	0.97014	0.717443	0.579364	0.785367	0.704797	0.667769	0.999973	-0.235874	0.926256	-0.55523	0.998608	0.153132	0.999626	0.377529	0.996744	-0.734901	0.999976	0.354075	0.926252	1.73106	0.121611	0.660761	NA	0.686452	0.637064	0.308451	0.86094	0.869831	0.492382	1.00115	0.679158
ENSGALG00000000510	DCAF7	0.148422	0.813384	0.133792	0.618944	0.0679241	0.891192	0.165797	0.999973	0.168772	0.72063	0.189064	0.998608	0.113457	0.999626	0.302051	0.996744	0.0360545	0.999976	-0.0920653	0.900256	0.0119656	0.966122	0.0685441	0.90981	-0.765029	7.33417e-05	-0.694629	0.000313643	-0.782211	8.79543e-05	-0.475619	0.0774593
ENSGALG00000000511	KCTD20	-0.399487	0.250946	0.12755	0.665224	0.0488142	0.933479	-0.047146	0.999973	-0.0246731	0.972619	-0.00388889	0.998608	0.158169	0.999626	0.00218097	0.997154	-0.146874	0.999976	-0.0522261	0.949239	-0.129887	0.611043	-0.0632801	0.925555	-0.318626	0.237564	-0.116397	0.727712	-0.0748987	0.806246	-0.197449	0.735665
ENSGALG00000000513	ZNF276	0.0968664	0.93017	0.340839	0.169163	0.138172	0.784744	0.112966	0.999973	-0.141119	0.802205	-0.000986415	0.998764	-0.0388093	0.999626	-0.0953461	0.996744	-0.088834	0.999976	0.261881	0.728245	0.317668	0.220196	0.16897	0.802026	0.226379	0.497315	0.420062	0.0957016	0.518145	0.032479	0.124946	0.884749
ENSGALG00000000516	FANCA	0.486363	0.692147	0.656969	0.223363	0.698554	0.36794	0.176806	0.999973	0.176225	0.888594	0.465142	0.998608	0.306804	0.999626	0.359736	0.996744	0.483002	0.999976	0.727081	0.560087	0.422882	0.458397	0.0272865	0.988296	0.10211	0.920548	0.5653	0.359731	0.819672	0.132261	-0.166112	0.946938
ENSGALG00000000518	KLHL12	-0.373024	0.694437	0.0759211	0.906848	-0.502495	0.417383	-0.440359	0.93094	-0.465763	0.579813	-0.366839	0.998608	-0.581421	0.634074	-0.250726	0.996744	-0.135209	0.999976	0.14091	0.924834	0.311301	0.479711	0.161692	0.889912	0.263004	0.671225	0.133976	0.839321	0.220794	0.662414	-0.152111	0.926414
ENSGALG00000000521	SPIRE2	0.0779482	0.98703	0.785405	0.28316	1.02386	0.301539	0.254632	0.999973	-1.29294	0.237886	-0.176586	0.998608	-0.0624986	0.999626	-0.392428	0.996744	0.227056	0.999976	1.18765	0.382198	1.42179	0.0603703	0.465927	0.803445	0.495229	0.624418	1.8572	0.00360965	2.42122	0.000136388	0.147629	0.970029
ENSGALG00000000523	STK38	-0.157773	0.935944	0.0254985	0.973443	-0.0365197	0.974587	0.0083849	0.999973	0.292001	0.759005	0.314813	0.998608	0.0969706	0.999626	-0.0323129	0.996744	-0.001149	0.999976	-0.142294	0.926252	-0.437936	0.334215	-0.304974	0.800089	0.0463692	0.956175	0.237864	0.692737	-0.152491	0.785967	0.269052	0.833933
ENSGALG00000000525	MAP3K3	-0.254548	0.901375	-0.316569	0.631639	-0.397798	0.683754	-0.105462	0.999973	-0.00189831	0.998576	-0.0491221	0.998608	-0.264566	0.999626	-0.284224	0.996744	0.11129	0.999976	-0.234628	0.89576	-0.819217	0.142474	-0.429816	0.778081	-0.290951	0.725976	-0.157192	0.855511	-0.406867	0.499317	0.0671851	0.985481
ENSGALG00000000528	DBNDD1	-0.215396	0.92386	-0.102472	0.897709	-0.37062	0.699702	-0.239764	0.999973	-0.491225	0.644173	-0.288962	0.998608	-0.315271	0.999626	-0.215358	0.996744	-0.0329563	0.999976	0.258061	0.883522	0.750569	0.158808	0.391731	0.789878	0.170913	0.844267	0.30151	0.664541	0.431321	0.450235	-0.132914	0.959477
ENSGALG00000000529	LIMD2	0.0736439	0.983744	0.9828	0.0742567	0.423742	0.697897	-0.11637	0.999973	-0.0927526	0.953785	0.390122	0.998608	0.292426	0.999626	-0.214598	0.996744	0.158035	0.999976	0.835476	0.515526	0.806705	0.183693	0.0648031	0.971721	-0.329667	0.716702	0.232399	0.792815	0.0462967	0.957157	0.0960547	0.978631
ENSGALG00000000533	SRSF3	0.33197	0.296829	0.46409	0.0118406	0.32889	0.242755	-0.0326605	0.999973	0.0509309	0.91875	0.145841	0.998608	0.0618925	0.999626	0.0671124	0.996744	0.0573657	0.999976	0.345147	0.389033	0.408282	0.0653124	0.087633	0.873904	-0.0154882	0.969421	-0.0209299	0.956965	0.123466	0.617572	-0.152801	0.785106
ENSGALG00000000535	ERRFI1	0.163626	0.94865	-0.807973	0.130774	-0.282263	0.803568	0.210923	0.999973	0.0526016	0.974801	-0.845611	0.998608	-0.0400542	0.999626	-0.321902	0.996744	0.103016	0.999976	-1.08139	0.243211	-0.552743	0.338457	-0.17346	0.909261	0.248421	0.782235	-0.69986	0.24632	0.492766	0.417986	0.912653	0.244328
ENSGALG00000000538	RNF113A	-0.0147762	0.994544	0.251146	0.411785	0.299322	0.493222	0.0315322	0.999973	0.0578315	0.93247	-0.0147713	0.998608	0.224488	0.971711	0.137941	0.996744	-0.0993421	0.999976	0.502231	0.31547	0.453838	0.119453	0.1389	0.849588	0.383868	0.226349	0.480931	0.0833272	0.623774	0.0186295	0.231823	0.739456
ENSGALG00000000540	GAS8	0.268144	0.773623	0.140954	0.773616	0.309363	0.615883	0.115555	0.999973	-0.116671	0.888664	0.00697114	0.998608	0.098542	0.999626	0.191133	0.996744	-0.149586	0.999976	0.311633	0.791364	0.803756	0.0352267	0.307894	0.762891	0.482798	0.239844	0.57469	0.113933	0.916675	0.00606098	0.0775983	0.969018
ENSGALG00000000541	ZC3H11A	0.312321	0.320163	0.141114	0.554448	0.269185	0.351687	0.394632	0.344694	0.380853	0.210799	0.198359	0.998608	0.230722	0.782105	0.290953	0.968125	0.15386	0.999976	0.253176	0.622452	0.291691	0.16296	0.340679	0.380305	0.242119	0.309985	0.25538	0.245492	0.165721	0.460988	0.104812	0.873678
ENSGALG00000000542	ZNF593	-0.268765	0.925099	1.807	0.00179632	-0.20321	0.892791	-0.196945	0.999973	-0.552496	0.696962	-0.332449	0.998608	-0.215251	0.999626	-0.356754	0.996744	-0.0182045	0.999976	0.438361	0.843233	1.01306	0.142648	0.452242	0.800089	-0.257173	0.816991	-0.18591	0.862281	0.22944	0.787947	-0.326715	0.885515
ENSGALG00000000544	RAB44	-0.523066	0.688032	-0.39651	0.583786	-0.162052	0.906933	-0.108712	0.999973	-0.124484	0.928704	0.35203	0.998608	0.0152856	0.999626	-0.0662568	0.996744	-0.300397	0.999976	0.450318	0.815445	0.85741	0.153639	0.444222	0.782764	-0.429681	0.595196	0.154013	0.871547	0.62353	0.314666	-0.401822	0.801196
ENSGALG00000000545	REN	1.85624	NA	-1.90414	NA	1.79809	0.70547	-1.88764	0.999973	2.70886	NA	1.47818	0.998608	2.94202	0.733574	-1.24558	0.996744	2.82038	NA	2.48847	NA	1.95081	NA	1.28944	NA	3.85945	NA	1.06768	NA	3.16736	NA	1.56736	0.752006
ENSGALG00000000549	URAH	-0.311518	0.918548	0.628004	0.427448	-0.705735	0.549562	-0.747431	0.943368	-0.217508	0.898427	-0.167878	0.998608	-0.515191	0.999626	-0.465973	0.996744	-0.0239577	0.999976	0.199071	0.939237	0.280287	0.730438	0.0179265	0.994653	0.516498	0.614984	0.620012	0.481142	0.805924	0.288001	-0.328312	0.900047
ENSGALG00000000550	STRADA	0.0605704	0.93017	0.235057	0.126026	0.214853	0.344878	0.104143	0.999973	-0.141153	0.675009	-0.0227143	0.998608	0.00219637	0.999626	0.0144186	0.996744	-0.135078	0.999976	0.124292	0.816474	0.16092	0.333211	0.244272	0.477198	-0.105615	0.651961	-0.0802249	0.723193	0.166785	0.330107	-0.0397179	0.962481
ENSGALG00000000551	C26H6orf89	0.0743711	0.93017	-0.0224262	0.943579	0.19227	0.545126	0.169152	0.999973	0.102996	0.815748	0.199871	0.998608	0.0966537	0.999626	0.132029	0.996744	-0.0115561	0.999976	0.0405169	0.954222	0.125147	0.551032	0.250988	0.59992	-0.0746723	0.820166	0.144646	0.563385	0.265472	0.18786	-0.0918899	0.897789
ENSGALG00000000556	UTS2	NA	NA	NA	NA	NA	NA	NA	NA	NA	NA	NA	NA	NA	NA	NA	NA	NA	NA	NA	NA	NA	NA	NA	NA	NA	NA	NA	NA	NA	NA	NA	NA
ENSGALG00000000557	ETNK2	-0.142358	0.952856	-0.318641	0.614223	0.0541371	0.968156	-0.591877	0.882251	-0.351806	0.759005	-0.19098	0.998608	-0.543241	0.843146	-0.444994	0.996744	-0.23766	0.999976	-0.00713159	0.995605	0.314869	0.555537	-0.124057	0.93334	0.0600195	0.952443	-0.0568432	0.950466	-0.0646361	0.929559	-0.203971	0.917913
ENSGALG00000000558	SLC1A6	0.391013	0.895195	0.9272	0.236679	0.623359	0.651897	0.627774	0.999973	0.989834	0.505444	0.756857	0.998608	0.719318	0.917081	0.637434	0.996744	0.31209	0.999976	0.668672	0.793147	0.597113	0.468712	1.36285	0.32951	-0.245802	0.854993	0.0622477	0.96651	-0.167655	0.87423	1.02484	0.444911
ENSGALG00000000560		-0.416494	0.721922	0.0578746	0.941403	0.215439	0.836293	0.119277	0.999973	-0.021336	0.987182	0.691714	0.998608	0.562194	0.786362	0.949222	0.632733	-0.415941	0.999976	0.425691	0.793741	0.358007	0.496742	0.620705	0.608537	-0.601693	0.303842	0.0142866	0.987343	-0.134739	0.835842	-0.191738	0.921843
ENSGALG00000000564	CCDC47	-0.394613	0.154487	-0.00430137	0.99031	0.08283	0.844161	0.0261031	0.999973	-0.166091	0.696126	-0.0134988	0.998608	-0.00550424	0.999626	0.0648613	0.996744	-0.285173	0.987019	-0.440601	0.150517	-0.488498	0.0218266	-0.26817	0.565329	-0.368828	0.0736551	-0.187228	0.435289	-0.122578	0.6037	-0.0524716	0.958004
ENSGALG00000000568	LGR6	-0.916158	0.346097	-1.1148	0.053167	-0.341593	0.771855	-0.221387	0.999973	0.0549718	0.974844	-0.273486	0.998608	-0.0560155	0.999626	0.0657281	0.996744	-0.355216	0.999976	-0.812597	0.57096	0.495024	0.42107	0.233866	0.887034	0.0323415	0.978918	0.704627	0.267461	0.629374	0.313797	-0.473419	0.767254
ENSGALG00000000573	PER3	1.10367	0.000493349	-1.07014	0.000114275	0.953306	0.00558466	1.1107	0.00385856	0.631749	0.162224	-0.512133	0.983933	0.138821	0.999626	0.432678	0.996744	1.42216	3.33315e-07	-0.969732	0.0170222	1.45523	1.18409e-07	0.803726	0.0701342	0.839185	0.00387452	-0.375051	0.281911	0.570753	0.0647259	0.733255	0.0414817
ENSGALG00000000576	RRNAD1	-0.0329538	0.99335	0.213678	0.751173	-0.013503	0.99048	0.224857	0.999973	-0.617378	0.551285	-0.495198	0.998608	-0.593263	0.775498	-0.138693	0.996744	-0.221494	0.999976	0.426249	0.796253	0.844248	0.106659	0.685112	0.558369	0.51187	0.424539	0.625532	0.251348	0.99409	0.0392911	0.218209	0.908242
ENSGALG00000000577	RANBP3	-0.0235774	0.978586	-0.00901926	0.97316	0.180736	0.424355	-0.00700143	0.999973	-0.0150277	0.973736	0.0574258	0.998608	0.10065	0.999626	0.107029	0.996744	-0.0469192	0.999976	0.0278691	0.960338	-0.106904	0.509901	-0.0550007	0.89591	-0.213769	0.219466	-0.230372	0.144367	-0.259063	0.0921394	-0.225974	0.347644
ENSGALG00000000579	VAMP3	-0.13862	0.927685	0.0282982	0.96194	0.124191	0.869506	-0.0916451	0.999973	-0.337964	0.634241	-0.345017	0.998608	0.0910018	0.999626	-0.00989624	0.996744	-0.0635012	0.999976	0.141686	0.905933	0.486102	0.176661	0.288563	0.77088	-0.176641	0.746854	-0.400027	0.30572	0.222854	0.583814	-0.223128	0.825309
ENSGALG00000000581	DDX42	-0.0297493	0.97426	-0.17626	0.269254	0.0783696	0.805192	0.191907	0.824604	0.144551	0.650528	0.13073	0.998608	0.221857	0.609955	0.208891	0.996744	-0.0343151	0.999976	0.0451486	0.934042	0.252617	0.118788	0.202964	0.588522	0.276179	0.0888032	0.377985	0.00775744	0.405667	0.00485135	0.27087	0.208397
ENSGALG00000000583	SOX13	-0.555205	0.419508	-0.783491	0.0344684	-0.298346	0.688278	-0.518331	0.79531	-0.652574	0.323743	-0.596357	0.998608	-0.443572	0.813803	-0.43939	0.996744	-0.308851	0.999976	-0.266639	0.843233	0.533117	0.197988	0.0883828	0.939984	0.175985	0.788811	0.278721	0.594047	0.963584	0.0110793	-0.0425967	0.989607
ENSGALG00000000584		-0.334548	0.775295	-0.974945	0.0153307	-0.646599	0.305533	-0.449082	0.960311	-0.29175	0.766662	-0.0636508	0.998608	-0.64983	0.602296	-0.241012	0.996744	-0.12523	0.999976	-0.277834	0.850101	0.0981993	0.854852	0.0406897	0.976859	0.532199	0.319498	0.582022	0.231939	0.108111	0.856283	-0.0606438	0.983744
ENSGALG00000000585	MYL4	0.275132	0.93683	-0.354883	0.71344	-0.132694	0.946118	-0.624404	0.999973	0.201341	0.911038	-0.241541	0.998608	-0.640167	0.968644	-0.520998	0.996744	-0.161823	0.999976	-0.803752	0.715478	-0.700837	0.399043	0.228783	NA	-0.0838691	0.956967	-0.533891	0.576665	-0.265437	0.791165	0.548434	0.796238
ENSGALG00000000589	BTN1A1	-0.0190236	0.994683	0.8221	0.0431728	0.522856	0.434213	0.659548	0.658462	0.0314296	0.980778	0.431756	0.998608	0.095215	0.999626	0.511066	0.996744	0.0466159	0.999976	0.747033	0.378981	1.20405	0.0101366	0.819793	0.316733	0.204039	0.776714	0.755784	0.0880396	0.872061	0.0435123	0.0675248	0.981919
ENSGALG00000000593		-1.25241	NA	-0.195952	0.915693	-0.240461	0.938267	-1.12802	0.999973	-1.02523	0.684656	-0.7122	0.998608	-0.463576	0.999626	-0.91018	0.996744	-0.561506	NA	-0.317299	0.940317	0.864595	0.474396	-0.0684444	NA	-0.285396	0.887534	0.246231	0.892205	0.0660974	0.9726	-0.555698	0.900165
ENSGALG00000000596	CDC27	0.0169835	0.990581	-0.101639	0.71344	0.131953	0.74938	0.132342	0.999973	0.00964846	0.986815	0.0578455	0.998608	0.118037	0.999626	0.244717	0.996744	-0.0805336	0.999976	0.0125211	0.98782	-0.0343729	0.89638	-0.0314137	0.959763	-0.219075	0.418071	-0.162037	0.551741	-0.263844	0.238645	-0.120675	0.856215
ENSGALG00000000599	MARCH2	-0.0449394	0.982645	-0.0668445	0.891753	-0.432784	0.342743	-0.290704	0.999973	-0.163852	0.823249	-0.134635	0.998608	-0.575482	0.418613	-0.349599	0.996744	-0.0457352	0.999976	0.0302262	0.978891	-0.0107159	0.979449	0.117249	0.895189	-0.160254	0.754287	-0.237855	0.561686	-0.359176	0.291195	-0.297553	0.692208
ENSGALG00000000603	KANSL1	-0.423496	0.450386	-0.864423	0.00214584	-0.554228	0.192669	-0.106559	0.999973	-0.303964	0.644658	-0.249285	0.998608	-0.349587	0.815192	-0.154954	0.996744	-0.12222	0.999976	-0.0396315	0.971844	0.370012	0.26279	0.261961	0.772147	0.445558	0.22171	0.390259	0.2704	0.428272	0.196023	0.26636	0.741146
ENSGALG00000000604		-0.531492	0.721129	-0.279793	0.746505	-0.926363	0.317563	-0.70569	0.891392	-0.41421	0.759034	0.128366	0.998608	-0.328531	0.999626	-0.908633	0.968125	-0.700667	0.999976	-0.30568	0.887866	0.178946	0.801905	-0.21049	0.899452	0.229844	0.820166	0.327656	0.697967	0.685641	0.279371	-0.307714	0.880504
ENSGALG00000000606	ARL8A	-0.0613334	0.952934	0.323247	0.1427	0.0350693	0.952907	-0.0472089	0.999973	-0.407321	0.253697	-0.0509512	0.998608	-0.156101	0.999626	0.0487024	0.996744	-0.140961	0.999976	0.279549	0.629592	0.294427	0.206726	0.216895	0.737313	-0.013602	0.976831	0.0430315	0.910659	0.178534	0.483248	0.0888441	0.920563
ENSGALG00000000607	GPR37L1	-0.0903631	0.974837	-0.454417	0.38962	-0.693204	0.310267	-0.396265	0.999973	-0.354907	0.74206	-0.305741	0.998608	-0.544054	0.798283	-0.565877	0.996744	0.110421	0.999976	0.590247	0.632094	0.12175	0.831882	-0.00873065	0.995887	0.945342	0.0528896	0.172816	0.818661	0.34654	0.529526	0.254039	0.871612
ENSGALG00000000608	CDH1	-0.179884	0.933493	-0.562413	0.258445	-0.306551	0.74505	-0.231754	0.999973	-0.307892	0.774331	0.000573075	0.999533	-0.382967	0.982978	-0.242401	0.996744	-0.317145	0.999976	0.237734	0.886072	0.4895	0.334022	0.191235	0.887473	0.756947	0.158594	0.951415	0.0439757	1.07176	0.0212329	-0.075447	0.981692
ENSGALG00000000611	PPP1R15B	-0.0706824	0.943366	-0.241954	0.271104	-0.0816641	0.857545	0.00949127	0.999973	0.00588158	0.991433	-0.0374779	0.998608	-0.171405	0.970281	-0.190338	0.996744	-0.155068	0.999976	-0.184641	0.791843	-0.189598	0.395808	-0.01997	0.976347	0.511534	0.0113615	0.491743	0.0122462	0.50773	0.010884	0.29745	0.394259
ENSGALG00000000613	RAB11B	0.164202	0.679091	-0.0468886	0.858742	0.148898	0.627833	-0.0232282	0.999973	0.0784913	0.849812	0.106493	0.998608	0.106591	0.999626	0.127987	0.996744	-0.0314852	0.999976	0.147874	0.801281	0.146293	0.434168	0.0161563	0.976859	0.0472024	0.879187	0.0653879	0.812454	0.216994	0.242144	0.0746583	0.911245
ENSGALG00000000615	SNRNP40	-0.102237	0.946132	0.472551	0.134457	0.0286569	0.973799	-0.0969516	0.999973	-0.152422	0.839182	0.0590393	0.998608	0.030148	0.999626	0.0127041	0.996744	-0.229368	0.999976	0.263485	0.811634	0.0504838	0.900649	0.024528	0.980733	0.233496	0.616454	0.475679	0.163579	0.528492	0.107161	0.214389	0.819632
ENSGALG00000000616	ELF3	0.272549	0.893834	-0.273864	0.688791	-0.452417	0.622769	0.107874	0.999973	-0.21863	0.860819	-0.798452	0.998608	-0.741394	0.641358	-0.322991	0.996744	-0.109972	0.999976	-0.166481	0.930532	-0.135314	0.831194	0.116814	0.939984	1.30053	0.0106453	-0.0368552	0.97118	0.990379	0.0592456	-0.212951	0.917913
ENSGALG00000000618	ZCCHC17	-0.0781448	0.950728	0.204784	0.512139	0.184855	0.720601	-0.162345	0.999973	-0.14781	0.80942	-0.0974503	0.998608	0.0479751	0.999626	-0.155274	0.996744	-0.148557	0.999976	0.209059	0.819964	0.338921	0.22463	-0.0823462	0.910944	0.386874	0.206536	0.489016	0.0665659	0.550376	0.0356061	0.0403198	0.982116
ENSGALG00000000619	ANGPTL4	-1.09011	0.434987	-1.1203	0.159014	-1.10669	0.33716	-0.182298	0.999973	0.458214	0.800339	-0.818476	0.998608	0.198333	0.999626	-0.80351	0.996744	-0.496928	0.999976	-0.899702	0.683697	-0.10298	0.918194	0.17765	0.938105	-0.271002	0.842242	-0.756233	0.435289	0.934104	0.262891	-0.448406	0.857581
ENSGALG00000000621	KANK3	-0.297516	0.790896	-0.386425	0.391873	-0.296593	0.70351	-0.423323	0.954835	-0.280709	0.757884	-0.207188	0.998608	-0.269903	0.999626	-0.398198	0.996744	0.110573	0.999976	0.285334	0.841402	0.218548	0.630346	0.256377	0.813955	0.198634	0.765468	-0.00268398	0.996802	-0.204764	0.687298	0.245876	0.846165
ENSGALG00000000625	MAPT	-0.107735	0.938542	-0.474864	0.114002	-0.260127	0.622352	-0.164565	0.999973	0.032223	0.972622	-0.241194	0.998608	-0.176267	0.999626	0.00472845	0.996744	0.119822	0.999976	-0.0777485	0.943984	-0.0849934	0.813447	0.0153033	0.988384	0.913012	0.000903382	0.640082	0.0264341	0.119518	0.759256	0.596725	0.128413
ENSGALG00000000627	DNAJC11	-0.19296	0.472786	-0.092318	0.618944	-0.0681921	0.826183	0.10882	0.999973	-0.0787972	0.817083	-0.0631935	0.998608	0.046655	0.999626	0.0755155	0.996744	-0.251365	0.754002	-0.00881581	0.98782	-0.303779	0.0603944	0.0159872	0.973013	-0.037856	0.887625	0.0521555	0.824193	-0.00739483	0.974808	0.0307361	0.970259
ENSGALG00000000629		-0.321653	0.820591	1.04813	0.0154958	-0.182723	0.860549	-0.207215	0.999973	-0.168631	0.881253	-0.258858	0.998608	-0.00885515	0.999626	-0.14738	0.996744	0.0541466	0.999976	0.143825	0.93353	0.124931	0.827667	0.182691	0.893044	0.0189469	0.984758	-0.487526	0.392141	-0.211737	0.72548	-0.223596	0.898864
ENSGALG00000000630	HAS3	1.04568	NA	0.136263	NA	0.202061	0.970621	0.695652	0.999973	1.15484	NA	0.919447	0.998608	0.641128	0.999626	-2.38431	0.996744	2.48418	NA	-0.558237	NA	-0.356213	NA	-1.36365	NA	1.77993	NA	1.25497	NA	1.07931	NA	-0.0231849	0.999536
ENSGALG00000000632	CHTF8	0.191993	0.951013	0.97968	0.117285	0.298781	0.827425	-0.728527	0.923809	0.112634	0.949013	0.125337	0.998608	0.127227	0.999626	-0.0202746	0.996744	-0.023908	0.999976	0.326277	0.88497	0.339544	0.639652	-0.085972	0.964932	0.66165	0.437942	0.357064	0.693855	0.836346	0.221558	-0.372307	0.86143
ENSGALG00000000636	MDM4	-0.072159	0.976005	0.0848165	0.888221	-0.250295	0.743949	-0.0097899	0.999973	0.385938	0.634241	0.357329	0.998608	-0.0612304	0.999626	0.101084	0.996744	0.105269	0.999976	-0.141182	0.919658	-0.767727	0.0699024	-0.38145	0.736032	0.0883815	0.902947	0.161826	0.786264	-0.488218	0.240222	-0.0269114	0.994782
ENSGALG00000000637	ZBTB48	0.0214822	0.989791	-0.00744817	0.985579	0.11705	0.817182	0.111559	0.999973	-0.119129	0.831922	-0.254975	0.998608	-0.0656717	0.999626	-0.215869	0.996744	-0.0672785	0.999976	0.167904	0.840523	0.48167	0.0637534	0.0867041	0.897629	0.0831161	0.841992	0.101365	0.78105	0.423204	0.0822304	-0.0139963	0.99573
ENSGALG00000000638	UTP4	-0.376016	0.73218	-0.260389	0.647944	-0.429249	0.570051	0.00916388	0.999973	-0.530029	0.562016	-0.0230992	0.998608	-0.327025	0.999626	-0.343739	0.996744	-0.391583	0.999976	0.322992	0.835469	0.584165	0.20906	0.499424	0.68284	-0.2481	0.726227	0.152237	0.831585	0.127322	0.830403	-0.323021	0.799084
ENSGALG00000000639	LRRN2	0.515441	NA	0.687984	0.786827	1.34194	0.694817	0.727605	0.999973	0.124567	NA	-0.19185	0.998608	1.32288	0.999626	0.497873	0.996744	1.3948	NA	0.627554	0.921912	1.25669	NA	0.640453	NA	0.187212	0.9626	1.62013	0.434834	1.79137	NA	-1.26677	0.854359
ENSGALG00000000643	ANKS3	0.157771	0.745666	0.0199088	0.952553	0.194295	0.547379	0.177024	0.999973	-0.0529323	0.909494	0.0302411	0.998608	-0.069454	0.999626	-0.0124475	0.996744	-0.00174594	0.999976	0.280755	0.517002	0.348284	0.0953531	0.229793	0.654308	-0.0590622	0.864794	0.0452819	0.891116	0.087984	0.723968	-0.0939055	0.897771
ENSGALG00000000645	ESPN	-0.904534	0.468244	-0.653077	0.392245	-0.827749	0.431577	-0.728262	0.941288	-0.978646	0.438324	-0.372633	0.998608	-0.875559	0.72647	-0.310216	0.996744	-0.646406	0.999976	-0.116231	0.963738	0.532787	0.472358	0.154137	0.939984	0.36215	0.743769	0.79838	0.311618	0.873241	0.231737	-0.277625	0.918582
ENSGALG00000000650	NIP7	-0.190194	0.93017	0.692034	0.147276	-0.274082	0.781205	-0.257007	0.999973	-0.561919	0.572626	-0.309925	0.998608	-0.496643	0.870688	-0.181172	0.996744	-0.160156	0.999976	0.0869608	0.961379	0.17075	0.762275	0.314304	0.806126	0.0269236	0.978918	-0.0764885	0.928069	0.246507	0.681711	-0.0558679	0.988067
ENSGALG00000000652	ACOT7	-0.231004	0.878483	0.54594	0.193617	-0.0918679	0.929307	-0.11311	0.999973	-0.625184	0.398492	-0.0730367	0.998608	-0.167802	0.999626	-0.299424	0.996744	-0.207808	0.999976	0.432954	0.735421	0.65351	0.137225	0.294629	0.800089	0.0258086	0.976338	0.280991	0.609812	0.461568	0.303348	-0.0590195	0.983488
ENSGALG00000000653	CNTN2	-0.551705	0.868327	-0.995625	0.332205	0.235917	0.917203	-0.535311	0.999973	0.0689077	0.980211	-0.381878	0.998608	-0.410804	0.999626	0.0630398	0.996744	0.0133497	0.999976	0.650708	0.840297	-0.0882752	0.943701	-0.0862774	0.976859	-0.14357	0.939101	0.144502	0.928967	-0.633074	0.583724	0.795695	0.733825
ENSGALG00000000654	TMED6	0.243053	NA	-0.434489	0.869265	0.347291	0.929307	2.23517	0.763636	-0.0119356	NA	-0.209056	0.998608	-1.99857	0.898254	0.4478	0.996744	-0.192394	NA	0.365371	0.948139	-0.116547	NA	1.37337	NA	-1.13138	0.696781	-1.22821	0.619698	-1.15382	NA	0.2908	0.981919
ENSGALG00000000657	TERF2	0.0455409	0.975595	0.310923	0.202611	0.193343	0.658351	0.24112	0.96807	0.148069	0.785782	0.0445954	0.998608	0.280106	0.783495	0.182153	0.996744	0.158239	0.999976	0.287846	0.652896	0.436761	0.090252	0.278818	0.668431	0.0311045	0.948938	-0.162792	0.612853	0.127176	0.675912	-0.0299575	0.98708
ENSGALG00000000660	CYB5B	0.0403593	0.982757	0.777528	0.00435719	0.299388	0.557268	0.0652553	0.999973	-0.0816725	0.910645	-0.0182675	0.998608	0.161534	0.999626	0.126093	0.996744	-0.0905102	0.999976	0.187153	0.852887	0.284275	0.38196	0.0991944	0.908057	-0.248349	0.560631	-0.0961304	0.845998	0.261566	0.448148	-0.160172	0.875306
ENSGALG00000000667	EDN2	0.551242	0.595736	0.371966	0.534215	0.794952	0.259715	0.601168	0.871513	0.674361	0.487752	-0.485682	0.998608	1.05172	0.291684	0.0904647	0.996744	0.574895	0.999976	0.498761	0.748864	0.715378	0.181056	0.759159	0.503028	0.368225	0.616814	-0.626813	0.27505	0.401395	0.493672	0.290439	0.857581
ENSGALG00000000668	RBBP5	0.0929139	0.807806	-0.0428646	0.825018	0.181533	0.344284	0.17059	0.803917	0.106829	0.715137	0.138776	0.998608	0.1856	0.646956	0.177856	0.996744	0.0344488	0.999976	0.195515	0.497636	0.0685677	0.643948	0.100325	0.795526	-0.0973791	0.613798	0.044589	0.834251	0.0350026	0.844468	-0.144683	0.609218
ENSGALG00000000669	ETV3	-0.645516	0.156525	-1.16966	6.24127e-05	-0.799909	0.0448465	-0.215168	0.999973	-0.288683	0.675009	-0.324277	0.998608	-0.532074	0.510572	-0.246086	0.996744	-0.2465	0.999976	-0.523525	0.418993	-0.319993	0.346644	-0.211021	0.804295	0.438367	0.242018	0.478434	0.160694	0.361136	0.296174	0.49768	0.316237
ENSGALG00000000672	SCMH1	-0.209735	0.718038	-0.429664	0.0630506	-0.340569	0.329546	-0.298401	0.843703	-0.32068	0.496061	-0.209527	0.998608	-0.297303	0.734034	-0.217065	0.996744	-0.0668921	0.999976	0.0112868	0.989886	0.0970185	0.725891	0.219652	0.752777	0.286601	0.329183	0.0989343	0.788273	-0.00746659	0.984225	0.150237	0.837153
ENSGALG00000000674	MYO1D	-0.183245	0.863932	-0.544367	0.0660729	-0.0928858	0.899264	-0.350047	0.903204	-0.135235	0.85497	0.0251239	0.998608	0.0246161	0.999626	-0.338403	0.996744	-0.0848044	0.999976	0.091463	0.935174	0.297469	0.368559	-0.226104	0.800089	-0.470377	0.185087	-0.180452	0.67654	-0.0662594	0.876088	-0.122815	0.921002
ENSGALG00000000678	CITED4	-0.200208	0.891926	0.477056	0.22009	-0.0354918	0.972712	0.107112	0.999973	-0.134935	0.881253	0.17711	0.998608	-0.122197	0.999626	0.231043	0.996744	-0.461069	0.999976	0.105837	0.941237	0.387017	0.336582	0.460093	0.641532	-0.0862738	0.902947	0.292866	0.552885	0.28933	0.50888	-0.0794158	0.970259
ENSGALG00000000681	PAK1	0.0294019	0.989791	-0.000913727	0.998635	0.269284	0.630257	0.0264611	0.999973	0.262355	0.707151	0.105197	0.998608	0.143198	0.999626	0.0431637	0.996744	-0.00891828	0.999976	0.055118	0.962318	0.0663586	0.863567	-0.050616	0.958165	0.585847	0.0813119	0.428799	0.215651	0.619385	0.0486561	-0.223914	0.801871
ENSGALG00000000684	KLHDC8A	-1.01309	0.405836	-1.10758	0.107775	-1.08499	0.272861	-1.14765	0.615958	-0.736146	0.617607	-0.855821	0.998608	-1.48426	0.285421	-0.480226	0.996744	-0.615139	0.999976	-1.05608	0.48855	-1.34917	0.0780854	-0.232885	0.906948	-0.725332	0.432221	-1.62925	0.0165267	-1.72274	0.0125119	-0.184994	0.959559
ENSGALG00000000685	MAP3K14	-0.026993	0.987206	-0.0110526	0.979561	0.0607948	0.920506	0.0684727	0.999973	-0.157496	0.779518	0.113404	0.998608	-0.101688	0.999626	-0.128313	0.996744	-0.032098	0.999976	0.28602	0.674776	0.583796	0.0303295	0.284825	0.673918	0.325333	0.269699	0.425348	0.0951701	0.378044	0.142321	0.108663	0.908449
ENSGALG00000000690	GDPD4	0.144631	0.981286	-0.231283	0.878682	0.646719	0.748234	-0.818239	0.999973	-0.017202	0.996219	0.315832	0.998608	0.366624	0.999626	0.0944225	0.996744	0.234945	0.999976	-0.130017	0.9693	-0.660332	0.587288	-0.734238	0.800089	-0.399178	0.819723	0.64233	0.613266	0.975885	0.392187	0.0311436	0.998953
ENSGALG00000000692	CDK18	-0.400976	0.613847	-0.708644	0.0469917	-0.37723	0.545909	-0.309638	0.999973	-0.45277	0.558329	-0.0638807	0.998608	-0.318243	0.963848	0.0627561	0.996744	-0.38177	0.999976	-0.231323	0.852887	-0.0311378	0.949858	0.126496	0.905235	0.12863	0.84295	0.555987	0.16539	0.363108	0.382939	0.0353197	0.991337
ENSGALG00000000693	NOB1	-0.167691	0.944507	0.554193	0.309037	-0.299961	0.770723	-0.180518	0.999973	-0.544324	0.609026	-0.523587	0.998608	-0.524789	0.871014	-0.425238	0.996744	-0.12121	0.999976	0.32899	0.848904	0.720266	0.180763	0.473611	0.747028	0.668469	0.269699	0.4687	0.458625	0.648391	0.232183	0.114846	0.967606
ENSGALG00000000695	MFSD4A	-0.142044	0.938472	0.126622	0.82856	0.231701	0.773848	-0.276361	0.999973	-0.463981	0.570312	0.198133	0.998608	0.0320274	0.999626	-0.200994	0.996744	-0.444974	0.999976	0.307849	0.822019	0.150271	0.745996	-0.212805	0.842337	-0.0254973	0.975507	0.621988	0.137936	0.776549	0.0495316	-0.158281	0.920563
ENSGALG00000000699	WWP2	-0.107858	0.954236	-0.191151	0.729715	-0.0752562	0.944687	-0.470218	0.894216	-0.48336	0.570288	-0.363735	0.998608	-0.37062	0.945148	-0.452465	0.996744	-0.192785	0.999976	0.181509	0.897659	-0.0898865	0.858487	-0.547717	0.591374	0.0838001	0.914949	0.143734	0.828712	0.114182	0.83639	0.558306	0.444268
ENSGALG00000000703	SLC45A3	-0.261731	0.868994	-0.730799	0.0991519	-0.461827	0.536705	-0.415459	0.999973	-0.445493	0.637808	0.0232491	0.998608	-0.334992	0.999626	-0.168048	0.996744	-0.498142	0.999976	-0.29997	0.846345	-0.0148261	0.980186	0.0940329	0.942996	-0.46873	0.424539	0.247992	0.700014	0.0912696	0.884082	-0.60556	0.458476
ENSGALG00000000707	PSMD7	-0.310136	0.62149	0.353507	0.248839	0.223885	0.685991	0.317556	0.934424	-0.427115	0.426198	-0.240278	0.998608	0.172258	0.999626	0.162627	0.996744	-0.251357	0.999976	0.0874762	0.934778	0.191461	0.554103	0.0886037	0.914775	-0.386534	0.271668	-0.463986	0.136387	-0.00606115	0.99052	-0.152732	0.878956
ENSGALG00000000708	NUCKS1	-0.192933	0.897751	-0.0545726	0.930433	-0.0630722	0.951199	-0.0484962	0.999973	0.243789	0.780643	0.186885	0.998608	0.0129488	0.999626	-0.0850153	0.996744	0.0828649	0.999976	-0.371924	0.76145	-0.676496	0.103662	-0.603275	0.477198	0.348106	0.507166	0.525147	0.215086	0.16198	0.744387	0.48644	0.509473
ENSGALG00000000712	RAB29	0.123539	0.870973	0.153559	0.553516	0.341706	0.252426	0.350538	0.608632	0.0468967	0.930091	0.0793099	0.998608	0.294749	0.668918	0.215918	0.996744	0.0294943	0.999976	0.0346216	0.965544	0.336982	0.141398	0.0689255	0.909261	-0.472797	0.0298145	-0.205411	0.437725	-0.0116898	0.972712	-0.207829	0.683629
ENSGALG00000000713	ZFHX3	-0.17467	0.917484	-0.497239	0.219926	-0.397842	0.544333	0.0137499	0.999973	0.0716418	0.945897	0.0527784	0.998608	-0.180129	0.999626	-0.0586842	0.996744	0.0813951	0.999976	-0.224614	0.868397	-0.121107	0.796091	0.0260911	0.984164	0.53525	0.249015	0.694507	0.084984	0.196591	0.690408	0.543243	0.427889
ENSGALG00000000719	RPL22	-0.0243369	0.994035	0.716452	0.0858214	0.0880468	0.936726	-0.201493	0.999973	-0.32397	0.739609	-0.283863	0.998608	-0.0527141	0.999626	-0.234085	0.996744	-0.0844739	0.999976	0.323305	0.828337	0.329316	0.481582	-0.0198052	0.990093	0.059976	0.943611	-0.0451375	0.956114	0.336829	0.498384	-0.0566329	0.985175
ENSGALG00000000720		0.320484	0.91819	0.894273	0.23209	1.25688	0.204525	0.876073	0.863288	0.577773	0.72063	0.857472	0.998608	0.870925	0.761726	0.669769	0.996744	0.119918	0.999976	1.39812	0.275081	1.72536	0.0290913	1.4453	0.25981	1.58855	0.0302958	1.84186	0.00681133	1.98139	0.00401264	0.224996	0.947227
ENSGALG00000000721	SLC41A1	-0.184308	0.790335	-0.56245	0.0145237	-0.380746	0.28448	-0.105181	0.999973	-0.37386	0.405863	-0.243215	0.998608	-0.347895	0.659084	-0.202882	0.996744	-0.0255467	0.999976	-0.351898	0.549661	-0.449214	0.0968522	0.235534	0.746434	-0.123093	0.764811	-0.265385	0.372589	-0.547616	0.0263638	0.0898097	0.931192
ENSGALG00000000722		-2.8243	NA	0.0843179	0.981364	0.157045	0.975602	-0.0199131	0.999973	0.3531	NA	0.480667	0.998608	0.699125	0.999626	-0.817413	0.996744	-0.750432	NA	0.368073	0.96113	0.764973	NA	0.174193	NA	0.444769	0.891358	1.80938	0.424239	0.55399	NA	-1.64595	0.757956
ENSGALG00000000723	STX12	0.358759	0.152178	0.505857	0.0013541	0.449122	0.0398549	0.0470589	0.999973	0.220119	0.539474	0.174696	0.998608	0.271427	0.572056	0.291359	0.848052	0.177129	0.999976	0.217909	0.64424	0.274155	0.146488	0.0649688	0.896062	0.155564	0.523911	0.0745678	0.783563	0.216462	0.254265	-0.0630788	0.931416
ENSGALG00000000724	PM20D1	0.236111	0.699388	0.241276	0.410894	0.113816	0.839548	0.409624	0.645615	-0.130366	0.832076	0.107158	0.998608	0.0250383	0.999626	0.431316	0.848052	0.0846828	0.999976	0.0826864	0.931146	0.335829	0.223499	0.336885	0.608446	0.0182239	0.973078	0.181277	0.603806	0.353476	0.202605	0.103047	0.922103
ENSGALG00000000726	ELAVL1	0.136751	0.760432	0.176054	0.351498	0.243678	0.33716	0.0931652	0.999973	0.0875753	0.829657	0.0205781	0.998608	0.153729	0.950769	0.227921	0.996744	0.128356	0.999976	-0.000629112	0.998718	0.149553	0.423679	-0.116384	0.804295	0.0955246	0.731239	-0.0271575	0.92934	0.176077	0.357965	0.118863	0.815509
ENSGALG00000000729	PPP1R8	0.0912478	0.889736	0.218617	0.210782	0.253651	0.298177	0.145231	0.999973	-0.0464433	0.910036	0.0101516	0.998608	0.0392971	0.999626	0.263907	0.932509	-0.00895404	0.999976	-0.0144918	0.981529	0.0505921	0.804522	0.0813955	0.860108	-0.0615403	0.836698	-0.0842203	0.73646	0.0346002	0.884275	0.153464	0.721962
ENSGALG00000000731	THEMIS2	-0.337612	0.938542	1.19704	0.225262	0.704076	0.695601	0.553246	0.999973	0.036136	0.988989	0.655416	0.998608	0.218878	0.999626	0.897535	0.996744	-0.146614	0.999976	1.69829	0.346783	2.00254	0.0544253	1.39096	0.519963	0.683298	0.617646	1.68662	0.083421	1.54561	0.112359	0.547787	0.854359
ENSGALG00000000734	RPA4	0.278386	0.7138	0.811882	0.00408997	0.567498	0.183184	0.127381	0.999973	0.0916336	0.903332	0.166101	0.998608	0.284711	0.944956	0.249342	0.996744	0.221237	0.999976	0.394926	0.635274	0.479951	0.154254	0.145479	0.866068	-0.103291	0.852926	-0.0887333	0.86651	0.34033	0.326004	-0.300764	0.691948
ENSGALG00000000736	MATK	-0.0777501	0.978553	0.652383	0.177882	-0.178248	0.867023	-0.0949689	0.999973	-0.184659	0.87335	0.338598	0.998608	-0.0492245	0.999626	-0.373637	0.996744	-0.0185119	0.999976	0.750687	0.446026	1.10961	0.0300448	0.335218	0.800089	0.201004	0.803746	0.922744	0.0501346	0.613401	0.2256	-0.459797	0.68535
ENSGALG00000000737	SMPDL3B	0.181117	0.856816	0.386717	0.206267	0.332309	0.486378	0.00924292	0.999973	-0.00933895	0.990973	0.318557	0.998608	0.0907196	0.999626	0.00709572	0.996744	-0.028428	0.999976	0.602329	0.238063	0.733174	0.0236206	0.151888	0.850135	0.119405	0.816092	0.255831	0.497127	0.572265	0.0560152	-0.202073	0.818882
ENSGALG00000000740	APBA3	-0.437005	0.495155	-0.690611	0.0317058	-0.365226	0.505353	-0.153366	0.999973	-0.37909	0.590713	-0.376423	0.998608	-0.322655	0.917002	-0.112791	0.996744	-0.144219	0.999976	0.0146744	0.990357	0.394412	0.268618	0.292885	0.766953	0.0356101	0.958088	-0.179285	0.714387	0.00396078	0.994543	-0.06264	0.976874
ENSGALG00000000745	SLC26A9	-0.0754437	0.982757	-0.901803	0.101193	-0.635646	0.4649	-1.17019	0.306655	-0.159738	0.903197	0.0474123	0.998608	0.100822	0.999626	-0.237711	0.996744	-0.387822	0.999976	-0.322096	0.8581	-0.437711	0.463853	-0.353804	0.81045	-0.631166	0.363157	-0.114249	0.903683	0.126573	0.866224	-0.564396	0.651066
ENSGALG00000000747		-0.182536	0.814545	-0.586278	0.015441	-0.235278	0.61155	0.197227	0.999973	-0.0961577	0.878795	-0.178106	0.998608	-0.0228512	0.999626	0.0312196	0.996744	-0.0230179	0.999976	0.170404	0.848904	0.170419	0.554755	0.401361	0.495628	0.379871	0.212467	0.215859	0.520226	0.0970272	0.778799	0.406329	0.325622
ENSGALG00000000748	TJP3	-0.13933	0.952509	-0.435949	0.43002	-0.186837	0.861464	-0.278267	0.999973	-0.445725	0.672001	0.173646	0.998608	0.100402	0.999626	0.0966191	0.996744	-0.369797	0.999976	0.192619	0.910477	0.960055	0.0701423	0.200786	0.883105	0.582282	0.328956	0.817829	0.105148	0.989542	0.0407551	0.0480283	0.990661
ENSGALG00000000751	ARNT	-0.208321	0.776088	-0.19754	0.549634	-0.218281	0.663985	0.0185948	0.999973	-0.182829	0.765284	-0.117537	0.998608	-0.156708	0.999626	-0.144246	0.996744	-0.0290769	0.999976	0.230001	0.807848	0.452705	0.121624	0.356814	0.60191	0.292048	0.405298	0.27165	0.415087	0.412672	0.146914	0.320442	0.560081
ENSGALG00000000755	ACER3	0.0657954	0.984465	0.0683379	0.937796	-0.356557	0.731598	0.0299542	0.999973	0.276129	0.823842	0.140981	0.998608	-0.263977	0.999626	0.339366	0.996744	0.207847	0.999976	-0.447738	0.808899	-0.898491	0.116835	-0.359976	0.804246	-0.223452	0.804793	-0.297059	0.693773	-0.617739	0.284583	-0.107205	0.971798
ENSGALG00000000761	TSKU	0.0708915	0.973869	-0.680604	0.0428993	-0.773132	0.0973235	0.16778	0.999973	-0.167746	0.84328	-0.541731	0.998608	-0.726444	0.326081	-0.137435	0.996744	-0.144521	0.999976	-0.50324	0.547192	-0.416524	0.270443	0.2391	0.804295	0.347934	0.463792	-0.655238	0.0710189	0.308624	0.447218	0.302173	0.743772
ENSGALG00000000764	SSR2	-0.0387028	0.990066	0.402698	0.406352	0.00625428	0.995374	-0.26158	0.999973	-0.41755	0.648394	-0.087713	0.998608	-0.169456	0.999626	-0.135864	0.996744	-0.063389	0.999976	0.467489	0.722016	0.330693	0.482246	0.189966	0.873468	0.214331	0.763221	0.117783	0.871706	0.615118	0.176094	0.0811735	0.976209
ENSGALG00000000769	RAB7B	-0.251256	0.87277	0.0532179	0.939934	0.0209043	0.985855	-0.307512	0.999973	-0.743033	0.305061	-0.344766	0.998608	-0.715185	0.519424	-0.594169	0.996744	-0.478536	0.999976	0.0773849	0.962318	0.251011	0.604943	0.02197	0.98847	0.26478	0.696456	0.28709	0.625153	0.787166	0.0754367	-0.0769679	0.978046
ENSGALG00000000775	CTSS	0.270241	0.885163	1.00913	0.0293319	0.827627	0.228333	0.977476	0.378982	-0.0146185	0.991174	0.356742	0.998608	0.0850186	0.999626	0.462013	0.996744	0.232987	0.999976	0.955954	0.281627	1.49406	0.004893	1.03696	0.218132	0.763637	0.179553	1.47053	0.0011943	1.91718	1.85786e-05	0.451221	0.715625
ENSGALG00000000776		-0.599495	0.434987	-0.711387	0.0936528	-0.356295	0.651843	-0.389999	0.999973	-0.173603	0.868335	-0.0807319	0.998608	-0.0461392	0.999626	-0.062944	0.996744	-0.0625236	0.999976	-0.883945	0.238063	-0.173157	0.730438	-0.215924	0.853291	0.167782	0.821075	0.198581	0.759406	0.0579174	0.927505	0.451371	0.636934
ENSGALG00000000777	EYA3	0.0273962	0.978987	-0.0647528	0.79937	0.112066	0.749728	0.0095839	0.999973	-0.103483	0.801085	0.159762	0.998608	-0.0476241	0.999626	0.191874	0.996744	-0.127596	0.999976	0.0811998	0.894882	0.0973434	0.623792	0.033056	0.949444	0.0492199	0.876968	0.268715	0.155427	0.328313	0.0673809	-0.0977587	0.869422
ENSGALG00000000783	PTAFR	0.119062	0.967823	0.239679	0.740534	0.412482	0.677852	0.763252	0.726626	0.17098	0.894165	0.618067	0.998608	0.151621	0.999626	1.09384	0.573808	-0.150424	0.999976	0.10642	0.958138	-0.0302185	0.966034	0.484021	0.757972	-0.120614	0.903995	0.211242	0.798701	0.184313	0.794729	0.499546	0.701902
ENSGALG00000000784	PIP5K1C	0.00860775	0.994683	-0.2461	0.20074	-0.0992464	0.799254	-0.06907	0.999973	-0.0797725	0.859091	-0.0344481	0.998608	-0.174537	0.92233	-0.0444614	0.996744	-0.00494786	0.999976	0.00798562	0.990357	0.232823	0.235511	0.181389	0.740143	0.338819	0.0908122	0.277028	0.164206	0.491481	0.00563428	0.15465	0.749789
ENSGALG00000000785		-0.209941	0.907852	-0.0534944	0.94074	-0.0434796	0.97119	0.0256814	0.999973	-0.581724	0.506983	-0.598199	0.998608	-0.410765	0.927397	-0.447577	0.996744	-0.000639598	0.999976	0.222886	0.886072	0.770852	0.106608	0.486111	0.690974	0.0188665	0.98392	0.132018	0.858837	0.603341	0.199586	0.271418	0.843469
ENSGALG00000000786	CTSE	-1.29504	0.826299	0.54269	0.849939	-2.6158	0.409145	-0.0890729	0.999973	-1.54349	0.722471	-0.0672172	0.998608	-2.09684	0.865016	-0.916709	0.996744	-1.09048	NA	0.433807	0.949112	-1.62643	0.440081	0.00505966	NA	4.3538	0.0103926	0.40127	0.902411	-0.331686	0.897931	0.098285	0.99573
ENSGALG00000000787	DHX38	-0.105935	0.857219	-0.308169	0.0671058	-0.0828484	0.824047	0.00875698	0.999973	-0.150391	0.694823	-0.0153322	0.998608	-0.0463141	0.999626	0.0493761	0.996744	-0.146706	0.999976	0.106932	0.852887	0.212152	0.251023	0.141801	0.781793	0.05036	0.872836	0.124014	0.594544	0.140226	0.486412	-0.0971717	0.867446
ENSGALG00000000788	AVPR1B	NA	NA	NA	NA	NA	NA	NA	NA	NA	NA	NA	NA	NA	NA	NA	NA	NA	NA	NA	NA	NA	NA	NA	NA	NA	NA	NA	NA	NA	NA	NA	NA
ENSGALG00000000790	DNAJC8	0.00397076	0.998622	0.50126	0.0141284	0.286287	0.392723	0.0256434	0.999973	-0.0774759	0.884328	0.0350238	0.998608	0.169705	0.995513	0.142342	0.996744	-0.112124	0.999976	0.0826576	0.917597	0.113821	0.653786	-0.0214509	0.976347	-0.00694445	0.988274	0.116815	0.718302	0.333059	0.154002	0.00865223	0.99811
ENSGALG00000000791		1.16341	0.0143016	0.664472	0.0871763	0.645379	0.249151	-0.152322	0.999973	1.07572	0.031404	0.285969	0.998608	0.526046	0.714892	0.641052	0.900429	0.971082	0.18222	0.340983	0.803779	0.450505	0.293546	-0.384801	0.747028	0.607468	0.209286	-0.0333834	0.966126	-0.202235	0.697132	-0.56453	0.444618
ENSGALG00000000793	VPS72	-0.757471	0.356148	-0.0427536	0.960284	-0.626958	0.400773	-0.483831	0.983652	-0.513173	0.62126	-0.531347	0.998608	-0.529614	0.848947	-0.368392	0.996744	-0.164113	0.999976	-0.025513	0.989199	0.139588	0.81498	0.243592	0.855419	0.559187	0.369814	0.311271	0.64693	0.414066	0.464633	0.398102	0.763196
ENSGALG00000000795	MFSD12	0.0491905	0.98468	0.282632	0.5633	0.00289204	0.99792	0.041982	0.999973	-0.362155	0.675758	-0.13726	0.998608	-0.33677	0.968604	-0.116399	0.996744	-0.243887	0.999976	0.21095	0.880691	0.735045	0.0895619	0.374731	0.746434	0.347266	0.531415	0.505363	0.262213	0.766396	0.055926	0.159555	0.920563
ENSGALG00000000802	DHODH	-0.058892	0.984379	0.529873	0.285785	-0.120576	0.91627	-0.386585	0.999973	-0.450134	0.650528	-0.141952	0.998608	-0.363629	0.992046	-0.277854	0.996744	-0.212042	0.999976	0.414731	0.792938	0.451913	0.367078	0.0516357	0.972729	-0.127512	0.87999	0.111216	0.888732	0.109046	0.865732	-0.281518	0.847846
ENSGALG00000000803		-0.288903	NA	0.262975	0.915978	0.465451	0.897219	2.81396	0.694578	-0.0891982	NA	-0.435819	0.998608	-0.981201	0.999626	2.48804	0.996744	0.415561	NA	0.41928	0.939853	-0.937984	NA	0.507532	NA	2.00393	0.265692	-0.754992	0.765521	1.10215	NA	1.2918	0.834217
ENSGALG00000000806	LINGO3	0.203394	0.935971	-0.436393	0.521572	0.338947	0.761181	-0.161047	0.999973	-0.265442	0.83795	0.436873	0.998608	0.356275	0.999626	0.416671	0.996744	-0.298719	0.999976	0.516003	0.772629	1.08232	0.0720156	0.235836	0.878506	-0.0345063	0.976396	1.43538	0.00465083	1.61665	0.00182746	0.55994	0.658234
ENSGALG00000000808		-1.55998	0.440854	-2.42994	0.0504683	-0.414791	0.857625	-0.465877	0.999973	-0.310747	0.903197	-0.675432	0.998608	-0.239498	0.999626	-0.164623	0.996744	-0.268224	0.999976	-4.26646	0.11982	-2.16709	0.093461	-1.89625	NA	-0.5317	0.764455	-0.38223	0.824284	-1.28885	0.290607	-0.229776	0.970259
ENSGALG00000000811	IST1	0.258426	0.36647	0.248594	0.146971	0.261349	0.28448	0.103085	0.999973	0.0226382	0.964399	0.220826	0.998608	0.136431	0.985422	0.224586	0.996744	-0.0165209	0.999976	0.36619	0.196209	0.316024	0.0896964	0.274677	0.451495	-0.171441	0.451042	-0.0672038	0.802587	-0.0470154	0.839708	-0.30812	0.209572
ENSGALG00000000812	OAZ1	0.277462	0.750642	1.32368	2.42572e-05	0.650453	0.156491	0.225317	0.999973	0.14065	0.863591	0.192781	0.998608	0.400968	0.784407	0.368469	0.996744	0.0792542	0.999976	0.340335	0.753884	0.600081	0.104551	0.240052	0.800089	0.0788091	0.902274	0.0851819	0.882581	0.525442	0.140915	-0.116324	0.938516
ENSGALG00000000814	HNRNPR	0.00759281	0.995128	-0.0993766	0.718103	0.089652	0.840649	0.0425182	0.999973	0.0899073	0.855519	0.108966	0.998608	0.159682	0.992046	0.235621	0.996744	-0.0887701	0.999976	-0.146422	0.840794	-0.192835	0.385456	-0.202754	0.737677	-0.182061	0.524922	-0.154592	0.570273	-0.150532	0.535744	-0.0183529	0.991835
ENSGALG00000000816		-0.128548	0.894147	-0.248248	0.362237	-0.199236	0.660196	0.09399	0.999973	0.0277015	0.971645	0.210499	0.998608	0.174981	0.999626	0.273123	0.996744	-0.225484	0.999976	-0.138338	0.870895	0.056675	0.851235	0.0368691	0.960285	-0.0167372	0.973531	0.169498	0.607727	0.137633	0.655154	-0.201204	0.760062
ENSGALG00000000817	ZNF821	0.37912	0.51503	0.584891	0.0439661	0.20622	0.733335	0.11466	0.999973	0.150227	0.83681	0.231578	0.998608	7.96641e-05	1	0.139008	0.996744	0.391187	0.999976	0.737343	0.11982	0.785468	0.0188943	0.528499	0.388236	0.585377	0.0722116	0.690894	0.0207226	0.334396	0.321067	0.157271	0.884029
ENSGALG00000000818		-0.545512	0.676635	-0.629557	0.303724	-0.15613	0.910519	-0.081336	0.999973	-0.10532	0.944702	-0.500938	0.998608	-0.123174	0.999626	-0.409694	0.996744	-0.149923	0.999976	-0.695792	0.652896	-0.824558	0.177743	-0.294307	0.84911	-0.757753	0.268351	-1.48359	0.0059988	-0.28075	0.697548	-0.212202	0.927138
ENSGALG00000000820		0.0326209	0.994544	0.0297465	0.978403	0.58695	0.577509	0.186853	0.999973	-0.0417905	0.981708	0.351148	0.998608	0.0848313	0.999626	0.087237	0.996744	0.0277041	0.999976	0.291179	0.890776	0.266085	0.712988	-0.308578	0.855996	0.0750114	0.951549	0.587896	0.433035	1.19535	0.0517199	0.753073	0.528006
ENSGALG00000000824		-0.285202	0.886	0.57842	0.29458	0.462143	0.616086	0.382835	0.999973	-0.22026	0.86065	-0.165554	0.998608	0.447166	0.963483	-0.221085	0.996744	0.222178	0.999976	0.801117	0.460398	0.86197	0.12252	1.04444	0.249486	-0.547359	0.432221	-0.755613	0.192425	-0.142867	0.843314	0.318853	0.845415
ENSGALG00000000830	EMSY	-0.0835486	0.957215	-0.441274	0.188911	-0.210607	0.746195	-0.258712	0.999973	0.0868921	0.912807	0.0184822	0.998608	-0.195042	0.999626	-0.143406	0.996744	-0.0714125	0.999976	-0.223962	0.842964	-0.450387	0.194615	-0.316652	0.744712	0.350396	0.405342	0.479049	0.175227	0.192485	0.633606	0.366384	0.595219
ENSGALG00000000835	PLEKHJ1	-0.302437	0.755291	0.111949	0.84255	-0.189873	0.813331	-0.0777812	0.999973	-0.334019	0.682541	-9.48536e-05	0.999897	-0.0799076	0.999626	-0.040231	0.996744	-0.238591	0.999976	0.0212387	0.988264	0.418568	0.289945	0.303162	0.783605	0.359455	0.471313	0.534537	0.184021	0.983119	0.00553088	0.399394	0.623437
ENSGALG00000000836	RFX5	-0.0399933	0.990581	0.327694	0.569438	-0.287289	0.760696	-0.315232	0.999973	-0.138568	0.903197	-0.18904	0.998608	-0.419534	0.948957	-0.446109	0.996744	0.0189158	0.999976	0.561277	0.659692	0.961742	0.0611164	0.471647	0.731501	1.17808	0.00998972	0.923829	0.0471576	0.922694	0.0486826	-0.0599209	0.985746
ENSGALG00000000838	THAP12	0.0424475	0.978553	0.261043	0.353285	0.213372	0.64773	0.257728	0.971151	0.175662	0.759034	0.236608	0.998608	0.130118	0.999626	0.277231	0.996744	-0.241358	0.999976	-0.0783499	0.93353	-0.0921058	0.76314	-0.121067	0.864668	-0.0626126	0.895631	0.318722	0.271894	0.304588	0.274131	0.0602763	0.967015
ENSGALG00000000839	WNT11	0.231551	0.863088	0.162524	0.762108	0.127771	0.886846	0.00798425	0.999973	-0.0258295	0.981767	0.245376	0.998608	0.259324	0.999626	-0.0118762	0.996744	0.0223839	0.999976	0.234072	0.852887	-0.0235647	0.963239	-0.509271	0.600983	-0.600098	0.176781	-0.0624329	0.927167	-0.480114	0.250235	-0.189332	0.892346
ENSGALG00000000843	DOT1L	-0.73588	0.207741	-0.770986	0.0389686	-0.45598	0.468354	-0.0724985	0.999973	-0.139517	0.883207	-0.0887012	0.998608	-0.103384	0.999626	0.0908128	0.996744	-0.446794	0.999976	-0.683631	0.38565	-0.277023	0.523325	-0.119625	0.914775	0.278118	0.636767	0.344935	0.490814	0.22513	0.648143	0.416777	0.631614
ENSGALG00000000845	UVRAG	-0.0430229	0.986675	-0.0809385	0.889962	-0.0558331	0.954586	0.199288	0.999973	0.303387	0.714663	0.141487	0.998608	0.188669	0.999626	0.218076	0.996744	0.156593	0.999976	-0.173233	0.893861	-0.30238	0.454202	-0.0815652	0.940817	0.299108	0.570811	0.46726	0.267461	0.242113	0.589483	0.178462	0.897789
ENSGALG00000000847	GARNL3	0.242878	0.603224	0.204804	0.413617	0.220667	0.557268	0.100253	0.999973	0.299289	0.491906	-0.0170326	0.998608	0.241925	0.833367	0.0389738	0.996744	0.140902	0.999976	-0.137865	0.852887	-0.365416	0.127519	-0.119762	0.842572	0.0316006	0.942783	-0.316545	0.193095	-0.367261	0.112581	0.0159108	0.99465
ENSGALG00000000848	AP1G2	0.104711	0.827519	-0.13183	0.469799	0.0961146	0.760696	0.103582	0.999973	-0.00179837	0.996644	0.0638779	0.998608	0.0288999	0.999626	0.145743	0.996744	-0.0722399	0.999976	-0.0101286	0.985577	0.0134235	0.949038	0.0364184	0.937834	-0.235713	0.196698	-0.13214	0.510321	-0.163733	0.347492	-0.145299	0.709933
ENSGALG00000000853	SLC2A8	0.381225	0.244534	0.166086	0.519231	0.29797	0.349069	0.128171	0.999973	0.232516	0.607696	0.0732244	0.998608	0.114429	0.999626	0.19651	0.996744	0.144897	0.999976	-0.00941669	0.990357	0.13198	0.581904	0.00746639	0.993028	-0.370625	0.124084	-0.118212	0.705434	-0.00621844	0.985749	-0.47209	0.0859232
ENSGALG00000000855	ZMPSTE24	0.211191	0.480986	0.436133	0.00284077	0.308876	0.156438	0.270393	0.596552	0.101152	0.785782	0.183179	0.998608	0.278073	0.480223	0.347098	0.519059	-0.0861582	0.999976	0.133275	0.811634	0.110189	0.538455	0.0712231	0.873659	-0.372294	0.024333	-0.182155	0.343034	-0.107643	0.585312	-0.237677	0.390615
ENSGALG00000000856	EIF2D	-0.0898592	0.894147	0.12946	0.526906	0.164248	0.576101	0.0604869	0.999973	-0.117951	0.759339	-0.145411	0.998608	0.221878	0.721978	-0.0205814	0.996744	-0.0481864	0.999976	-0.0257965	0.966058	0.154492	0.404539	0.106563	0.816353	0.0307403	0.927939	0.0696611	0.792326	0.211385	0.254073	0.0561255	0.941949
ENSGALG00000000857	NMT1	-0.507909	0.182225	-0.360994	0.170304	-0.233183	0.61155	-0.103389	0.999973	-0.630724	0.0609849	-0.385206	0.998608	-0.154734	0.999626	-0.0971596	0.996744	-0.227442	0.999976	-0.193288	0.830779	-0.020383	0.953286	0.0999567	0.893814	0.0418604	0.935233	-0.0513639	0.908736	0.160492	0.613612	0.157621	0.847009
ENSGALG00000000862	RLF	0.139322	0.914384	-0.288397	0.403552	-0.0199258	0.980312	0.237841	0.999973	0.277348	0.676542	-0.0884719	0.998608	0.157262	0.999626	0.196007	0.996744	-0.0473068	0.999976	-0.315196	0.747318	-0.199738	0.555915	-0.058523	0.947477	-0.300968	0.463792	-0.39545	0.25396	-0.357633	0.285437	-0.14231	0.902437
ENSGALG00000000863	DYRK3	-0.188952	0.874104	-0.190458	0.651734	-0.425963	0.386802	-0.00586117	0.999973	0.0674279	0.934937	0.0864704	0.998608	-0.190969	0.999626	0.160077	0.996744	-0.067117	0.999976	-0.522679	0.443808	-0.852428	0.0173669	-0.168836	0.849588	-0.374488	0.365715	-0.290075	0.485871	-0.588584	0.0798496	-0.119369	0.930017
ENSGALG00000000864	FBXW2	0.1337	0.753609	0.43455	0.00346137	0.21153	0.394054	0.125591	0.999973	0.0475676	0.904695	0.0539135	0.998608	0.103396	0.999626	0.236926	0.991216	0.0194706	0.999976	-0.119897	0.83847	-0.0134816	0.951601	0.00806422	0.989187	-0.353413	0.0388721	-0.393475	0.0135928	-0.263888	0.128553	-0.178577	0.620812
ENSGALG00000000866	SELENBP1	-0.0146338	0.995128	0.162713	0.746631	-0.107372	0.903835	-0.286467	0.999973	-0.37718	0.628633	0.07559	0.998608	-0.407569	0.825337	-0.316372	0.996744	-0.310996	0.999976	0.346952	0.77224	0.0531465	0.910793	0.012242	0.993028	0.442316	0.328956	0.47119	0.257615	0.492365	0.210175	-0.212802	0.857195
ENSGALG00000000868	RNF121	-0.0783338	0.971651	0.425924	0.282505	-0.0745306	0.938916	-0.123503	0.999973	-0.361067	0.649824	-0.299983	0.998608	-0.305996	0.977061	-0.237872	0.996744	-0.0690489	0.999976	0.0627774	0.964481	0.338597	0.398834	0.207839	0.836574	-0.43025	0.360842	-0.619083	0.114453	-0.291693	0.502129	-0.554632	0.373251
ENSGALG00000000870	DCAKD	0.185464	0.93017	1.03964	0.0154026	-0.410889	0.619262	0.0956166	0.999973	-0.0562962	0.969306	0.118621	0.998608	-0.358339	0.994728	0.32405	0.996744	-0.046397	0.999976	0.620415	0.610806	0.471385	0.341364	0.462076	0.734763	0.214115	0.785222	0.446869	0.443309	0.29728	0.599134	-0.284114	0.848014
ENSGALG00000000871	MADPRT1	0.185319	0.983752	-0.591346	0.745999	0.950963	0.721031	0.459327	0.999973	0.879154	0.780643	-0.960379	0.998608	0.311519	0.999626	0.546784	0.996744	0.706075	0.999976	0.118907	0.978932	1.90167	0.180215	0.707338	NA	0.0531922	0.986273	-1.06154	0.548934	-0.560501	0.783009	-0.368547	0.95911
ENSGALG00000000875	PHLPP2	0.0767833	0.952934	-0.0948329	0.821232	-0.146986	0.806058	0.181997	0.999973	0.0828231	0.903197	0.299798	0.998608	-0.0821622	0.999626	0.0648158	0.996744	-0.0424135	0.999976	0.028309	0.978609	-0.235193	0.444535	0.0738851	0.930877	0.0463546	0.934292	0.242002	0.501728	-0.198139	0.557862	0.108261	0.925376
ENSGALG00000000881	GPATCH3	0.0234625	0.989791	0.223377	0.435841	0.0958793	0.862825	-0.0644433	0.999973	0.0283728	0.971537	-0.219374	0.998608	-0.0490391	0.999626	-0.200495	0.996744	-0.211548	0.999976	0.182691	0.835469	0.433886	0.107901	0.0693284	0.925555	0.204512	0.56653	0.287883	0.320785	0.475231	0.0618373	-0.0369695	0.982733
ENSGALG00000000883	MAPKAPK2	-0.488971	0.0352878	-0.4005	0.0224474	-0.229843	0.428862	-0.379912	0.350135	-0.562997	0.00737734	-0.325672	0.932681	-0.0684789	0.999626	-0.217675	0.996744	-0.233917	0.999976	-0.28384	0.489014	-0.453826	0.028419	-0.101321	0.842572	0.0489544	0.887534	-0.0554181	0.860643	0.0274316	0.92154	0.235693	0.516716
ENSGALG00000000884	CXXC5	-0.177999	0.944507	0.119597	0.886829	0.232015	0.842931	-0.171911	0.999973	-0.596231	0.594044	-0.361376	0.998608	0.0516866	0.999626	0.141539	0.996744	-0.117811	0.999976	-0.447806	0.811634	-0.191828	0.763546	0.192405	0.900194	-0.20895	0.822157	-0.512222	0.445391	-1.06116	0.052048	0.340293	0.836781
ENSGALG00000000887	NR0B2	0.503003	0.745666	-0.0468038	0.967645	0.299084	0.82139	0.431685	0.999973	0.0414215	0.981767	-0.00512603	0.998608	-0.0152922	0.999626	-1.15268	0.848052	0.214777	0.999976	0.497825	0.811634	0.998702	0.125548	0.317326	0.849506	0.395585	0.682488	0.971243	0.120706	0.35698	0.65406	0.0913122	0.983322
ENSGALG00000000891	NSUN5	-0.535194	0.649527	0.0105303	0.991574	-1.02131	0.150195	-0.698951	0.79531	-0.660236	0.550361	-0.553757	0.998608	-1.08604	0.326081	-0.522014	0.996744	0.0793635	0.999976	0.113204	0.95381	0.256913	0.667361	0.182215	0.902826	-0.289783	0.73629	-0.292707	0.697869	-0.410326	0.503833	-0.456323	0.735665
ENSGALG00000000892	IL10	0.0292195	NA	1.49697	NA	-2.99234	NA	0.00157933	0.999973	0.83703	NA	0.065621	0.998608	-2.85698	0.999626	1.80576	0.996744	-0.0699584	NA	0.277768	NA	-1.00632	NA	1.75584	NA	1.15749	NA	1.95914	NA	-2.57932	NA	0.952443	NA
ENSGALG00000000893	TAT	0.244448	0.948756	-0.390168	0.717856	0.0790852	0.97119	-0.963269	0.873232	0.642354	0.72063	-0.137376	0.998608	-1.10892	0.673149	-0.0805741	0.996744	0.683562	0.999976	-0.399204	0.88709	-0.201053	0.837163	0.418934	0.846784	0.0569737	0.973078	-0.40293	0.734016	0.050664	0.967795	-0.740957	0.713145
ENSGALG00000000894	APCDD1	-0.129927	0.947855	-0.284346	0.583291	0.0527173	0.964011	-0.284819	0.999973	-0.0242589	0.984438	0.129811	0.998608	-0.0333711	0.999626	-0.14886	0.996744	-0.327236	0.999976	-0.017645	0.990357	-0.127616	0.798515	-0.249996	0.823028	-0.730732	0.110798	-0.267062	0.640357	-0.377939	0.426245	0.00152265	0.999536
ENSGALG00000000895	NUDC	0.0326422	0.982013	0.135854	0.633394	0.236923	0.518422	0.0900628	0.999973	-0.22426	0.634241	-0.0664767	0.998608	0.102103	0.999626	0.152318	0.996744	-0.133538	0.999976	0.0935995	0.906592	0.186842	0.441521	0.0958335	0.876459	-0.0404847	0.926984	-0.0376116	0.924692	0.17682	0.495679	-0.186609	0.749523
ENSGALG00000000901		0.579507	NA	-0.537786	0.8111	-0.652504	0.849019	-4.66898	0.244684	0.450647	NA	0.237017	0.998608	-0.838524	0.999626	-1.45961	0.996744	0.739279	NA	-0.337862	0.949443	0.688849	NA	-0.714556	NA	1.05852	0.690976	-1.03396	0.631107	0.461412	NA	-0.322447	0.967606
ENSGALG00000000902	KDF1	0.0753365	0.976626	-0.0987318	0.877876	-0.0795601	0.941246	0.00941652	0.999973	-0.00797065	0.995114	0.304444	0.998608	-0.171833	0.999626	0.222929	0.996744	-0.238672	0.999976	0.0756142	0.961379	0.295453	0.509901	0.135142	0.908255	0.726086	0.104783	1.27041	0.000606425	1.01498	0.0103513	0.350006	0.743772
ENSGALG00000000903	TERF2IP	0.246361	0.678071	0.844421	0.000256305	0.477336	0.172186	0.284231	0.923809	0.189457	0.748447	0.00725554	0.998608	0.279875	0.837142	0.23847	0.996744	0.179386	0.999976	0.082886	0.930444	0.281719	0.307969	0.0814575	0.910292	-0.656395	0.00990088	-0.460004	0.0847081	-0.124771	0.705049	-0.0390947	0.982307
ENSGALG00000000905	PSMB4	-0.332474	0.792271	0.564533	0.22785	-0.24384	0.798231	-0.212869	0.999973	-0.479064	0.613024	-0.394197	0.998608	-0.295527	0.999626	-0.12347	0.996744	-0.130748	0.999976	0.121095	0.942876	0.193312	0.712412	0.11713	0.931044	0.084753	0.923234	-0.0638613	0.937521	0.260408	0.643271	-0.0795507	0.978046
ENSGALG00000000906	RALGPS1	0.209802	0.938542	0.208241	0.807517	-0.153112	0.915552	0.308544	0.999973	0.48695	0.708449	0.505752	0.998608	-0.236051	0.999626	0.121106	0.996744	0.232397	0.999976	-0.148844	0.945097	-0.608552	0.332659	-0.219681	0.895189	0.262474	0.789503	0.386461	0.626842	-0.277773	0.709105	0.108382	0.976874
ENSGALG00000000907	KARS	0.0731295	0.941476	0.344919	0.0909168	0.256638	0.425191	0.201023	0.993761	-0.0126007	0.984434	0.00521944	0.998608	0.25375	0.757826	0.285223	0.996744	-0.0962884	0.999976	0.0958003	0.895062	0.162748	0.475407	0.16847	0.784219	-0.265939	0.293226	-0.306865	0.176484	-0.0616207	0.827054	-0.045729	0.969107
ENSGALG00000000908	ADAT1	0.327173	0.477683	0.475778	0.044822	0.398292	0.258939	0.341268	0.756956	0.501715	0.189012	0.382674	0.998608	0.438692	0.460171	0.366597	0.985407	0.273031	0.999976	0.542347	0.18863	0.549652	0.0460312	0.369332	0.53325	0.268363	0.407625	0.345368	0.212109	0.371423	0.159156	-0.0444001	0.978046
ENSGALG00000000909	GFAP	-0.466993	0.931821	-1.38645	0.195576	-1.33987	0.359288	-0.372414	0.999973	1.48133	0.4337	-0.552568	0.998608	-0.028253	0.999626	-0.622815	0.996744	1.4858	0.999976	-0.159085	0.962318	-0.0268412	0.982304	0.47805	NA	1.26645	0.329778	-0.320679	0.828319	-1.16503	0.291503	0.22831	0.96288
ENSGALG00000000911	IL19	0.0288715	NA	0.53517	NA	1.7869	NA	0.00157927	0.999973	0.836654	NA	0.0656187	0.998608	0.0315584	0.999626	-0.180082	0.996744	-0.070303	NA	0.277758	NA	0.124104	NA	0.901315	NA	1.1571	NA	0.259154	NA	0.309212	NA	0.95241	NA
ENSGALG00000000913	CHST6	-0.0644924	0.98869	0.198788	0.831251	0.125677	0.935601	0.0356176	0.999973	-0.136747	0.929258	0.226357	0.998608	-0.441749	0.999626	0.24863	0.996744	0.517754	0.999976	0.759539	0.635274	0.0607841	0.940295	0.135509	0.940918	-0.918738	0.243577	-0.427677	0.624666	-0.537351	0.469138	-0.586384	0.726993
ENSGALG00000000914		NA	NA	NA	NA	NA	NA	NA	NA	NA	NA	NA	NA	NA	NA	NA	NA	NA	NA	NA	NA	NA	NA	NA	NA	NA	NA	NA	NA	NA	NA	NA	NA
ENSGALG00000000918		-0.403787	0.854321	0.149086	0.883387	-0.582758	0.615883	-0.349583	0.999973	-0.334048	0.829465	-0.559728	0.998608	-0.403339	0.999626	-0.0904823	0.996744	-0.42601	0.999976	-0.231506	0.923007	0.543452	0.440573	-0.201411	0.913188	0.145915	0.905642	-0.0252301	0.983537	0.520082	0.490271	-0.576981	0.728165
ENSGALG00000000919	PIGR	-0.410451	0.794151	-0.463516	0.478251	-0.0373755	0.980055	-0.417733	0.999973	-0.1411	0.918993	0.221137	0.998608	0.273245	0.999626	0.171295	0.996744	-0.22807	0.999976	-0.121002	0.953881	0.578299	0.336672	-0.0538361	0.976347	-0.450141	0.57263	0.797966	0.194021	1.18068	0.0341736	-0.493802	0.728165
ENSGALG00000000920	CGN	-0.121931	0.971651	-0.48494	0.472832	-0.373605	0.746515	-0.0967224	0.999973	-0.256527	0.854317	0.166235	0.998608	-0.531732	0.936983	-0.215213	0.996744	-0.170769	0.999976	0.590387	0.747318	1.05752	0.0923694	0.642872	0.69068	1.14627	0.060597	1.48121	0.00684971	1.39946	0.0132153	0.490392	0.744977
ENSGALG00000000927	ANGPTL2	-0.072685	0.978553	0.15573	0.798268	0.101063	0.923515	-0.00617189	0.999973	-0.2271	0.818985	-0.214946	0.998608	-0.220446	0.999626	-0.0132725	0.996744	-0.339277	0.999976	-0.303019	0.840297	-0.421373	0.353348	-0.48637	0.6779	-0.119685	0.875484	-0.201072	0.750515	-0.180122	0.742714	0.61442	0.390122
ENSGALG00000000934	ZBTB43	0.035717	0.989791	0.473457	0.250532	-0.0805409	0.936534	0.412562	0.956097	0.590858	0.40251	0.302781	0.998608	-0.102344	0.999626	0.294484	0.996744	0.0564982	0.999976	-0.0803722	0.957233	-0.457415	0.275696	0.00951619	0.994678	-0.108562	0.879187	-0.0481248	0.948378	-0.535282	0.204888	0.0409739	0.990291
ENSGALG00000000943	WDTC1	-0.347147	0.218378	-0.372965	0.0365547	-0.0642809	0.883249	-0.00603058	0.999973	-0.363243	0.219372	-0.206993	0.998608	-0.0437909	0.999626	-0.13631	0.996744	-0.0277847	0.999976	-0.253741	0.606199	-0.206869	0.306755	0.023383	0.968064	-0.319554	0.129276	-0.400922	0.0318582	-0.33258	0.0880702	-0.0371684	0.973639
ENSGALG00000000944	SUPT4H1	0.205363	0.895332	0.732633	0.0529309	0.269901	0.731268	-0.0504748	0.999973	-0.0201968	0.986212	-0.0746606	0.998608	0.261708	0.999626	-0.00665601	0.996744	0.109968	0.999976	0.404542	0.747318	0.816539	0.0622414	0.250254	0.815381	-0.00440333	0.99583	-0.142201	0.825339	0.472944	0.272983	-0.189285	0.898864
ENSGALG00000000946	PFDN1	-0.00830603	0.998073	0.713363	0.0679381	0.0273677	0.979763	-0.33709	0.999973	-0.10554	0.915822	-0.194018	0.998608	-0.0175251	0.999626	-0.0923476	0.996744	0.155747	0.999976	0.101782	0.945266	-0.00609465	0.990546	-0.072039	0.953401	0.270718	0.661482	-0.0730689	0.918881	0.214824	0.674476	-0.0370943	0.991781
ENSGALG00000000949	HBEGF	-0.0180727	0.995919	-0.106042	0.899403	-0.108879	0.935601	-0.0846041	0.999973	-0.397781	0.742624	-0.533082	0.998608	-0.701731	0.705352	-0.560651	0.996744	-0.141794	0.999976	0.0578468	0.975398	-0.0773072	0.908854	0.207988	0.891031	0.280399	0.743769	-0.455371	0.49648	0.352558	0.575185	-0.112386	0.970259
ENSGALG00000000950	MVB12B	-0.267007	0.650931	-0.266171	0.365162	-0.198967	0.694817	-0.01067	0.999973	-0.120579	0.850349	-0.119391	0.998608	-0.00454001	0.999626	0.0345986	0.996744	0.0690047	0.999976	-0.122551	0.894882	-0.248804	0.386243	-0.0467566	0.953699	-0.575151	0.0348649	-0.826475	0.000649958	-1.0474	1.36258e-05	-0.4106	0.335988
ENSGALG00000000955	TMEM222	-0.171629	0.882722	-0.0740466	0.876689	-0.105074	0.882251	-0.011516	0.999973	-0.377344	0.554249	-0.0636819	0.998608	-0.432602	0.657535	-0.04402	0.996744	-0.277368	0.999976	0.0826583	0.942876	0.369627	0.256994	0.335816	0.696476	-0.266019	0.535949	-0.0451467	0.935717	0.00802289	0.987365	-0.291735	0.697077
ENSGALG00000000962	PUS3	-0.0628115	0.975427	0.392438	0.253995	-0.178108	0.796262	-0.117311	0.999973	-0.392008	0.569219	0.0542682	0.998608	-0.436134	0.712207	-0.0148423	0.996744	-0.238483	0.999976	0.189661	0.863987	0.35949	0.301201	0.399755	0.643897	-0.0260262	0.968687	0.032702	0.958792	0.208726	0.601491	0.0166309	0.996181
ENSGALG00000000966		-0.115339	0.947855	-0.343078	0.411914	-0.385235	0.527575	0.0770707	0.999973	-0.378065	0.628633	-0.331934	0.998608	-0.42567	0.799318	-0.0891419	0.996744	-0.0873496	0.999976	0.0562508	0.965975	0.502123	0.197005	0.401513	0.698869	0.439991	0.334671	0.442501	0.295759	0.417007	0.29988	0.0184697	0.996181
ENSGALG00000000972	PBX3	0.260703	0.650582	0.0373645	0.929573	0.195636	0.692308	0.128783	0.999973	0.211513	0.716219	-0.0194975	0.998608	0.201799	0.992046	-0.105685	0.996744	0.173685	0.999976	-0.0791957	0.93353	0.0657708	0.836139	-0.205177	0.789878	-0.0944327	0.835827	-0.161366	0.653342	-0.0324471	0.931853	-0.166655	0.833327
ENSGALG00000000975	C1orf174	-0.0101482	0.994683	0.402691	0.0365008	0.3344	0.24397	0.22332	0.940474	-0.152019	0.748243	0.0463102	0.998608	0.189058	0.93679	0.364593	0.789151	-0.0129338	0.999976	0.0697661	0.925962	0.152705	0.500461	0.105773	0.852337	-0.376513	0.0961424	-0.243077	0.309684	-0.0105906	0.974808	0.207676	0.666055
ENSGALG00000000977	MAPKAP1	-0.0515713	0.920837	-0.0667617	0.665224	0.041514	0.876711	0.0920392	0.999973	-0.0464753	0.871125	-0.0518866	0.998608	0.104648	0.95205	-0.0614386	0.996744	-0.175899	0.983077	-0.113088	0.766263	-0.164931	0.19397	-0.149496	0.631027	0.0853503	0.625579	0.027303	0.891727	0.203533	0.095838	-0.016666	0.983744
ENSGALG00000000978	CEP104	0.308605	0.699388	0.0198505	0.974111	0.424248	0.411389	0.390312	0.892895	0.164689	0.837259	0.0935274	0.998608	0.346884	0.87792	0.446508	0.996744	-0.0052924	0.999976	0.131475	0.912253	0.479183	0.184361	0.0349788	0.974583	0.0906178	0.884212	0.226104	0.622722	0.128324	0.774432	-0.349442	0.650441
ENSGALG00000000980		0.215159	0.702046	0.603424	0.00518154	0.223126	0.590362	0.174195	0.999973	-0.0024249	0.996925	0.14403	0.998608	0.0521451	0.999626	0.10875	0.996744	-0.0116587	0.999976	0.309869	0.620545	0.555945	0.0338718	0.390903	0.436532	-0.185503	0.590142	0.0228588	0.960579	0.153618	0.597936	0.00556777	0.999113
ENSGALG00000000988	EFTUD2	-0.171475	0.807173	-0.49568	0.0282424	-0.172915	0.714582	-0.134493	0.999973	-0.236726	0.643301	-0.0492802	0.998608	-0.0468896	0.999626	0.0221294	0.996744	-0.183162	0.999976	0.0994854	0.907686	0.156323	0.557759	0.158059	0.806888	0.0350776	0.941345	0.0576823	0.888324	0.153075	0.602444	-0.0123689	0.99573
ENSGALG00000000990	SRSF6	0.43536	0.0113919	0.251755	0.0829242	0.23132	0.277493	0.0891068	0.999973	0.26691	0.277531	0.116285	0.998608	0.0639512	0.999626	0.168932	0.996744	0.161541	0.999976	0.134078	0.791364	0.154259	0.335759	0.0372179	0.934378	0.335492	0.0269062	0.220365	0.174082	0.265885	0.0828839	0.277282	0.183432
ENSGALG00000000991	TAF12	0.0365148	0.983752	0.636498	0.0144176	0.23453	0.651897	0.111346	0.999973	-0.16877	0.800113	-0.223806	0.998608	0.0366273	0.999626	0.0115319	0.996744	-0.0183465	0.999976	0.0872242	0.933218	0.120859	0.713555	0.112508	0.891148	-0.0535046	0.923202	-0.296097	0.387298	-0.0385226	0.927505	0.0175055	0.995204
ENSGALG00000000993	GAPVD1	0.0453149	0.982757	-0.0583957	0.910601	0.0254738	0.975902	0.192762	0.999973	0.0317482	0.974794	0.179227	0.998608	-0.0264248	0.999626	0.14993	0.996744	-0.042443	0.999976	-0.0869364	0.942876	-0.0738317	0.852257	-0.0285763	0.978368	0.145701	0.787607	0.213293	0.625863	0.0633696	0.888274	0.0777071	0.965151
ENSGALG00000000994		-0.221793	0.952934	0.244569	0.837357	0.251652	0.889676	-0.842481	0.945663	-0.949642	0.578292	-0.452523	0.998608	-1.17161	0.661433	-1.45136	0.77724	-0.144654	0.999976	-0.0222395	0.993536	0.425734	0.625074	-0.295812	0.893814	0.713277	0.495405	1.38506	0.0754359	0.975163	0.236287	-0.283664	0.929138
ENSGALG00000000996		-0.199068	0.776641	-0.496397	0.0445699	-0.096466	0.868598	-0.0347823	0.999973	0.0243799	0.97582	0.147537	0.998608	0.155231	0.999626	0.0999255	0.996744	-0.248359	0.999976	-0.155501	0.856479	-0.136319	0.643957	-0.0506326	0.945818	-0.049073	0.923084	0.17289	0.623953	0.160745	0.614641	0.0710473	0.957269
ENSGALG00000000997	GJC1	-0.13126	0.952509	0.0210429	0.979437	0.125386	0.910639	0.0292634	0.999973	-0.0125952	0.992277	-0.227049	0.998608	-0.0729951	0.999626	0.0139156	0.996744	0.184505	0.999976	0.167434	0.919658	-0.162853	0.766006	-0.331216	0.800089	-0.39777	0.539157	-0.322077	0.602059	-0.287764	0.611807	0.529092	0.577239
ENSGALG00000000998	MTFR1L	-0.307865	0.50769	0.0897097	0.799424	0.107224	0.839753	0.275419	0.910298	-0.477369	0.21299	-0.387566	0.998608	0.101144	0.999626	0.0406112	0.996744	-0.232618	0.999976	0.0302556	0.971921	0.26177	0.319105	0.312588	0.617112	-0.4979	0.0528896	-0.551461	0.0216237	-0.151084	0.617272	-0.14103	0.860746
ENSGALG00000000999	ZNF319	-0.632062	0.298059	-0.778806	0.031027	-0.535759	0.338793	-0.421398	0.923809	-0.53056	0.471254	-0.591213	0.998608	-0.646043	0.495744	-0.571203	0.968125	0.0715048	0.999976	-0.118213	0.932721	0.34704	0.394839	0.277647	0.800089	0.130222	0.844297	0.0393455	0.956965	-0.0211124	0.972148	0.106194	0.956144
ENSGALG00000001000	HSPA5	-0.0481047	0.973492	-0.499409	0.0257486	0.293599	0.427761	-0.189258	0.999973	-0.289644	0.560773	-0.241823	0.998608	-0.125269	0.999626	0.11297	0.996744	-0.380127	0.916741	-0.120915	0.886072	-0.093755	0.737858	-0.154845	0.811373	-0.0631748	0.886269	-0.273796	0.331189	0.252637	0.340198	-0.296476	0.526266
ENSGALG00000001003	SELENON	0.276466	0.623604	-0.147988	0.662936	0.119807	0.83263	-0.0543769	0.999973	0.310476	0.567375	0.291129	0.998608	0.244307	0.925208	0.242392	0.996744	0.225268	0.999976	-0.0699871	0.942926	-0.300303	0.282736	-0.0800868	0.913658	-0.0884789	0.847057	-0.284794	0.360086	-0.419131	0.124695	0.120616	0.902962
ENSGALG00000001006	TP73	0.131761	0.951867	-0.691224	0.127062	-0.238817	0.802407	-0.236107	0.999973	-0.0596218	0.964846	-0.00561138	0.998608	-0.196129	0.999626	-0.128367	0.996744	-0.0719642	0.999976	-0.153261	0.926136	0.36012	0.463864	0.0192967	0.99151	0.967644	0.0364428	1.1474	0.00705791	1.04062	0.0184232	-0.079286	0.978046
ENSGALG00000001013	PPP6C	-0.0346356	0.978553	-0.166749	0.500779	-0.0791523	0.864963	-0.0553077	0.999973	-0.22941	0.598474	-0.0614461	0.998608	-0.10733	0.999626	0.0470032	0.996744	-0.11282	0.999976	0.189814	0.785544	0.0569933	0.822555	0.157797	0.797034	-0.175897	0.550258	-0.222718	0.374186	-0.0693962	0.803859	-0.180959	0.738163
ENSGALG00000001014	ARPC5L	-0.112147	0.932397	0.551923	0.039577	0.150969	0.800913	0.103295	0.999973	-0.0925847	0.895741	0.14996	0.998608	-0.162671	0.999626	-0.0916412	0.996744	-0.257282	0.999976	0.0632717	0.952128	0.0561917	0.875625	0.00216123	0.99824	-0.109319	0.830501	-0.133583	0.7597	-0.000943037	0.998594	-0.292298	0.667393
ENSGALG00000001017	WRAP73	0.502989	0.156525	0.862994	0.000112141	0.57953	0.0660781	0.432473	0.560135	0.361721	0.426198	0.275075	0.998608	0.331556	0.700465	0.389465	0.917755	0.244944	0.999976	0.408384	0.41785	0.415075	0.121459	0.346074	0.56323	-0.0495583	0.917934	0.0407373	0.926619	0.156512	0.609367	-0.424901	0.255692
ENSGALG00000001019	BTBD2	-0.450456	0.320163	-0.320838	0.28558	-0.210911	0.694467	-0.000757325	0.999973	-0.500551	0.280754	-0.356992	0.998608	-0.106027	0.999626	-0.135901	0.996744	-0.120287	0.999976	0.0419025	0.966085	0.615877	0.0460094	0.402217	0.552072	-0.146961	0.747408	-0.2179	0.554589	0.217869	0.505697	-0.0350056	0.98708
ENSGALG00000001021	MYOCD	-0.418783	0.826299	-0.887345	0.159693	-0.204749	0.888292	-0.173247	0.999973	-0.283455	0.850349	-0.375969	0.998608	0.0967745	0.999626	-0.357434	0.996744	0.594833	0.999976	-0.512168	0.811634	-0.328534	0.641768	0.261316	0.881885	0.26803	0.801201	-0.647673	0.390476	-0.739805	0.276694	0.596469	0.690816
ENSGALG00000001022	CCDC43	-0.0454327	0.970546	0.173759	0.483134	0.132506	0.755531	0.191518	0.999973	-0.31942	0.405863	-0.198606	0.998608	-0.0680738	0.999626	0.0703952	0.996744	-0.0310874	0.999976	0.193246	0.784455	0.177469	0.441169	0.177788	0.775618	0.0376002	0.929075	-0.0222162	0.956427	0.0995266	0.713525	0.165809	0.774083
ENSGALG00000001024	TPRG1L	0.0118963	0.993385	0.347696	0.0442996	0.0907553	0.816188	-0.192977	0.951023	0.107554	0.801085	-0.0108879	0.998608	0.182977	0.888738	-0.0261484	0.996744	0.0922054	0.999976	-0.014221	0.983216	0.130801	0.514563	-0.0793564	0.874252	-0.238059	0.279911	-0.32868	0.0809754	-0.197815	0.325805	-0.206159	0.59386
ENSGALG00000001025	GOLGA1	0.0328806	0.992989	0.0892201	0.907734	-0.0562351	0.966707	0.13807	0.999973	0.477605	0.634241	0.380131	0.998608	0.1127	0.999626	0.124374	0.996744	0.04073	0.999976	-0.057722	0.972649	-0.73145	0.153913	-0.285559	0.823203	-0.000252728	0.999764	0.228376	0.748225	-0.402896	0.462299	0.0296416	0.995
ENSGALG00000001028		-0.354147	0.793306	-0.968513	0.0389686	-0.653332	0.358938	-0.189075	0.999973	-0.553223	0.581501	-0.338248	0.998608	-1.03775	0.273583	-0.436169	0.996744	-0.113992	0.999976	-0.204886	0.904949	0.063505	0.918194	-0.0408038	0.978792	0.525463	0.389374	0.623608	0.246771	0.510517	0.329744	0.205101	0.914496
ENSGALG00000001030	SCAMP4	-0.291693	0.428707	-0.543672	0.00439765	-0.266568	0.3917	-0.262479	0.832723	-0.202593	0.644658	-0.0810207	0.998608	-0.231014	0.818961	-0.0352386	0.996744	-0.108507	0.999976	-0.315878	0.486137	-0.0610455	0.805479	-0.129273	0.816353	-0.404155	0.0701548	-0.240117	0.320841	-0.221813	0.334053	-0.371179	0.215531
ENSGALG00000001031	HSF5	-1.24041	NA	-0.580664	0.798422	-1.10183	0.714668	0.483813	0.999973	-1.10247	NA	-0.723554	0.998608	0.191704	0.999626	0.547328	0.996744	-0.642972	NA	0.259994	0.961783	-0.617112	NA	1.22465	NA	-0.571994	0.82615	-1.68508	0.444278	-1.68908	NA	0.424625	0.962218
ENSGALG00000001034	AAR2	0.204524	0.502102	0.307352	0.0434828	0.266486	0.233708	0.0209018	0.999973	-0.0542182	0.888441	0.109762	0.998608	0.107119	0.999626	0.0554019	0.996744	-0.0769834	0.999976	0.131428	0.811634	0.391703	0.0264645	0.0496574	0.913188	-0.722084	5.01468e-07	-0.521473	0.000401792	-0.401574	0.0124938	-0.634457	8.65488e-05
ENSGALG00000001035		0.118084	0.982757	1.71899	0.0530612	-1.39364	0.293084	-0.164073	0.999973	-0.0833904	0.974801	1.67076	0.781365	-0.197953	0.999626	-0.315071	0.996744	-0.829914	0.999976	2.32214	0.0742141	-0.72497	0.441329	0.395174	NA	0.546708	0.663556	1.78352	0.0511527	0.199595	0.855035	0.490493	0.85604
ENSGALG00000001036	ELAC2	0.283096	0.285571	0.118203	0.571414	0.148284	0.618076	-0.0282329	0.999973	0.00076293	0.998357	0.124545	0.998608	-0.117519	0.999626	0.049334	0.996744	-0.0581634	0.999976	0.00703627	0.990574	0.00364116	0.986863	-0.00240838	0.996474	-0.0467073	0.879187	0.0782506	0.758152	-0.116492	0.56863	-0.176027	0.647289
ENSGALG00000001037	SCAI	0.0815148	0.971795	0.0986004	0.873344	0.222609	0.787103	0.1204	0.999973	0.170342	0.858956	0.296101	0.998608	0.150001	0.999626	-0.145187	0.996744	-0.0199331	0.999976	-0.109422	0.942527	-0.269605	0.540371	-0.199821	0.853024	0.0358582	0.964245	0.30567	0.557602	-0.00537634	0.993946	0.29562	0.793514
ENSGALG00000001038	MAN1C1	-0.0636716	0.970681	-0.22946	0.519909	0.197994	0.737655	-0.183654	0.999973	0.1375	0.847427	0.118778	0.998608	0.390213	0.718725	-0.00794813	0.996744	0.0501364	0.999976	-0.0245359	0.982053	-0.0979769	0.78354	-0.13284	0.873209	-0.410068	0.2491	-0.222427	0.574937	-0.311317	0.348742	-0.11731	0.922567
ENSGALG00000001042	MTMR4	-0.196536	0.733879	-0.64378	0.00234824	-0.160663	0.724527	-0.216196	0.999973	-0.22816	0.642854	0.0779164	0.998608	-0.237186	0.879522	0.00514045	0.996744	-0.30287	0.999976	-0.178041	0.824614	0.0376563	0.898821	-0.10031	0.875591	-0.126188	0.738357	0.0342439	0.935476	-0.107205	0.718284	-0.0963071	0.917913
ENSGALG00000001043	REXO1	-0.166802	0.693486	-0.229302	0.221327	-0.086616	0.82139	0.0385906	0.999973	-0.211556	0.572606	0.0931441	0.998608	-0.0300292	0.999626	0.0393629	0.996744	-0.264137	0.999976	0.0933197	0.883468	0.19059	0.322812	0.0967352	0.842572	0.0450927	0.892084	0.262131	0.180959	0.186282	0.350617	0.0620753	0.936688
ENSGALG00000001046	DLGAP4	-0.0183932	0.984379	-0.113236	0.514701	0.0594548	0.853045	0.00612503	0.999973	-0.110718	0.738641	0.0964204	0.998608	0.160583	0.828456	0.247633	0.823339	-0.14045	0.999976	0.167669	0.683697	0.137189	0.384522	0.0592922	0.887147	0.120132	0.560631	0.213482	0.177714	0.267719	0.0731125	0.284909	0.151833
ENSGALG00000001048	OLFML2A	-0.201998	0.817997	-0.0101289	0.984281	-0.0317483	0.969246	-0.0845943	0.999973	-0.269897	0.672001	-0.204491	0.998608	-0.234628	0.985422	-0.265178	0.996744	0.0410477	0.999976	0.183235	0.851724	0.590872	0.0660994	0.220189	0.797184	0.586002	0.0564707	0.535729	0.0739478	0.82881	0.00284831	0.434531	0.37064
ENSGALG00000001049		0.221218	0.889635	0.931358	0.0136309	0.537589	0.384676	-0.0557882	0.999973	-0.131091	0.895988	0.209646	0.998608	0.113204	0.999626	0.0641188	0.996744	-0.216247	0.999976	0.536959	0.618452	0.602212	0.169871	0.145651	0.901212	0.80451	0.0640948	1.08798	0.00465083	1.2536	0.00126192	0.024147	0.99573
ENSGALG00000001051	LDLRAP1	-0.10503	0.885439	-0.0740102	0.788606	-0.00871955	0.986228	-0.127904	0.999973	-0.107917	0.809082	-0.166	0.998608	-0.0138522	0.999626	-0.317958	0.878518	-0.0347538	0.999976	-0.154111	0.816474	-0.180148	0.390426	-0.110387	0.833631	-0.467155	0.017236	-0.428626	0.0237321	-0.321653	0.116241	-0.107978	0.868396
ENSGALG00000001054	C20H20ORF24	0.113776	0.828539	0.301086	0.0672399	0.319057	0.16892	0.00243193	0.999973	-0.0419041	0.921253	-0.0680686	0.998608	0.189036	0.826188	0.087611	0.996744	0.0143008	0.999976	0.033884	0.958556	0.165878	0.36839	0.0434215	0.93334	-0.121623	0.633875	-0.296769	0.0943681	0.0771671	0.725302	-0.157885	0.710368
ENSGALG00000001055	NSF	0.104945	0.754667	-0.111016	0.461975	0.0912193	0.720601	0.0851732	0.999973	0.0454661	0.883604	0.0723435	0.998608	0.155656	0.770995	0.0962585	0.996744	-0.0420622	0.999976	-0.00238431	0.994787	0.0402884	0.796378	0.0913533	0.80035	-0.357743	0.00459159	-0.348448	0.00435712	-0.243537	0.0689804	-0.445849	0.00106126
ENSGALG00000001056	ABHD11	-0.66158	0.471669	0.324728	0.604704	-0.642127	0.393981	-0.211058	0.999973	-0.55784	0.591274	-0.437499	0.998608	-0.835713	0.512958	-0.359923	0.996744	-0.451062	0.999976	-0.0906869	0.96173	0.496058	0.351537	0.481053	0.744896	-0.0725894	0.941345	-0.0538337	0.954952	-0.0839207	0.907314	-0.262766	0.877277
ENSGALG00000001058		-0.0914914	0.974295	-0.118534	0.869229	-0.268321	0.780184	-0.312867	0.999973	-0.318282	0.760777	-0.0218254	0.998608	-0.257627	0.999626	-0.207994	0.996744	-0.320647	0.999976	0.0826186	0.962318	0.80347	0.109659	0.158393	0.904416	0.467555	0.448016	0.770383	0.114018	0.616848	0.215261	-0.0137105	0.998953
ENSGALG00000001062	GGT7	-0.387534	0.678366	-0.485483	0.254662	-0.018647	0.986228	-0.365764	0.999973	0.569917	0.456938	0.655446	0.998608	0.464274	0.801133	0.211454	0.996744	0.381908	0.999976	-0.387126	0.769138	0.23296	0.606773	-0.0554263	0.963141	-0.755918	0.0850169	-0.42832	0.378073	0.120009	0.826027	-0.373021	0.712829
ENSGALG00000001067	TMEM57	0.013959	0.990581	-0.0293472	0.915002	0.306631	0.179816	-0.0240173	0.999973	0.0844893	0.832076	-0.0379538	0.998608	0.173535	0.875169	0.154977	0.996744	0.100675	0.999976	-0.0686866	0.908024	0.0925615	0.626127	0.0148404	0.978531	0.172074	0.439684	0.0471375	0.867798	0.159866	0.402263	0.186444	0.60777
ENSGALG00000001073	NR6A1	-0.482825	0.621468	0.163764	0.814694	0.294322	0.739064	0.0216384	0.999973	-0.246353	0.8116	0.317046	0.998608	-0.116925	0.999626	0.112716	0.996744	-0.135355	0.999976	0.2418	0.883468	-0.418337	0.413124	-0.00777622	0.996045	0.245681	0.729012	1.00489	0.0221335	0.450275	0.373578	0.862937	0.163553
ENSGALG00000001076	LIMK1	-0.16407	0.93017	-0.859417	0.0349573	-0.297774	0.720245	-0.15466	0.999973	-0.422154	0.635766	-0.349738	0.998608	-0.126719	0.999626	-0.394599	0.996744	0.152961	0.999976	0.383729	0.779122	0.847118	0.0632932	0.491244	0.662847	0.312416	0.611367	0.337392	0.529656	0.252364	0.626831	0.480759	0.576286
ENSGALG00000001078		-0.931637	NA	0.53517	NA	-0.103797	NA	-0.960168	0.999973	-1.0856	NA	2.16105	0.998608	0.0315584	0.999626	-0.180082	0.996744	-1.03081	NA	0.277758	NA	0.124104	NA	-0.0604325	NA	-0.765157	NA	0.259154	NA	0.309212	NA	-0.00933714	NA
ENSGALG00000001079	WNT3	NA	NA	NA	NA	NA	NA	NA	NA	NA	NA	NA	NA	NA	NA	NA	NA	NA	NA	NA	NA	NA	NA	NA	NA	NA	NA	NA	NA	NA	NA	NA	NA
ENSGALG00000001080	NR5A1	-4.11558	NA	0.447598	NA	0.801426	NA	2.90555	0.803917	-3.30776	NA	-0.996133	0.998608	0.929648	0.999626	2.24472	0.996744	-3.25296	NA	-0.764321	NA	1.58804	NA	3.14336	NA	0.704376	NA	0.595272	NA	2.49757	NA	1.43723	NA
ENSGALG00000001081	TTC34	-0.254707	0.932565	-0.249273	0.803184	-0.343263	0.802959	0.0464876	0.999973	0.0618952	0.975501	0.65993	0.998608	-0.392787	0.999626	0.783418	0.996744	0.162678	0.999976	-0.111045	0.965455	-0.601744	0.398024	0.0851084	0.968064	0.169769	0.888057	0.754131	0.330965	-0.589607	0.435778	0.0940526	0.984006
ENSGALG00000001084	ATP8B3	-0.35729	0.763919	-0.600925	0.206217	-0.398439	0.619336	-0.135899	0.999973	-0.55907	0.551285	0.0856761	0.998608	-0.426225	0.92239	-0.0172757	0.996744	-0.608824	0.999976	0.0224226	0.989808	0.192901	0.712412	-0.0928883	0.943532	0.629488	0.233687	0.650812	0.184014	0.781825	0.0901402	0.0329023	0.994324
ENSGALG00000001091	C1orf116	-0.317145	0.850176	-0.206593	0.773098	-0.357586	0.720506	-0.373863	0.999973	-0.566067	0.591497	-0.175039	0.998608	-0.618072	0.757301	-0.157261	0.996744	-0.41313	0.999976	0.0404632	0.982944	0.65191	0.224604	0.103801	0.943688	0.596675	0.344162	0.894388	0.0870418	1.10178	0.0274386	0.0710074	0.983744
ENSGALG00000001093	TCF3	-0.208173	0.663029	-0.37104	0.0696804	-0.3494	0.233485	-0.198088	0.999973	-0.092735	0.855067	-0.0312134	0.998608	-0.279518	0.707132	-0.299871	0.996744	-0.13127	0.999976	-0.155437	0.835469	-0.459579	0.0492558	-0.217094	0.727667	0.247802	0.347024	0.422426	0.0447382	0.0436025	0.882237	0.329038	0.322461
ENSGALG00000001094	ADGRD2	-0.408203	0.851351	-0.551116	0.470417	-0.675878	0.534479	0.0671452	0.999973	0.147268	0.928192	0.0730714	0.998608	-0.740126	0.815192	0.493801	0.996744	0.00889353	0.999976	-0.352759	0.87621	0.564398	0.413959	-0.21039	0.910022	-0.793589	0.339595	-0.629469	0.438318	-0.280844	0.740081	-0.941211	0.435435
ENSGALG00000001096	UQCR11	-0.0281694	0.994544	0.964921	0.0505389	0.145029	0.908673	-0.100234	0.999973	-0.365384	0.755404	-0.279161	0.998608	0.0621078	0.999626	-0.152825	0.996744	0.169137	0.999976	0.266451	0.884752	0.114119	0.858476	0.632444	0.643341	-0.724469	0.237644	-1.364	0.00507675	-1.11061	0.0308778	-0.831554	0.297999
ENSGALG00000001097	WNT9B	NA	NA	NA	NA	NA	NA	NA	NA	NA	NA	NA	NA	NA	NA	NA	NA	NA	NA	NA	NA	NA	NA	NA	NA	NA	NA	NA	NA	NA	NA	NA	NA
ENSGALG00000001099	ANKHD1	-0.106553	0.923929	-0.592017	0.00912129	-0.227508	0.602539	0.163389	0.999973	-0.0581119	0.92612	-0.0364653	0.998608	-0.0252936	0.999626	0.11294	0.996744	-0.0994427	0.999976	-0.0801395	0.930177	-0.000960432	0.99766	0.135534	0.841104	0.283034	0.365798	0.136033	0.70395	0.117489	0.709951	0.188583	0.784597
ENSGALG00000001101	MBD3	0.447496	0.102348	0.0478772	0.877238	0.49974	0.0448465	-0.0148318	0.999973	0.35123	0.285663	0.100063	0.998608	0.260806	0.719442	0.0325628	0.996744	0.285021	0.999976	0.354417	0.351436	0.264419	0.212782	0.0194586	0.976347	-0.118732	0.711271	-0.0181016	0.962676	-0.0337617	0.908593	-0.283435	0.417178
ENSGALG00000001103	PSMB7	0.000531396	0.999657	0.755618	0.0328934	0.211079	0.78829	-0.0186169	0.999973	-0.262789	0.757884	-0.229406	0.998608	0.0333051	0.999626	0.0565893	0.996744	-0.0385497	0.999976	0.179641	0.890906	0.141983	0.749184	0.0928327	0.935505	-0.222388	0.710141	-0.378082	0.414333	-0.0236539	0.968368	-0.341921	0.718313
ENSGALG00000001106		0.134701	0.939111	-0.30838	0.492216	-0.58178	0.277359	-0.13247	0.999973	-0.107942	0.906284	-0.434435	0.998608	-0.734814	0.373794	-0.577862	0.968125	0.317586	0.999976	-0.201417	0.87869	-0.317383	0.435591	0.347405	0.747028	0.813246	0.0320467	0.312733	0.505123	0.588242	0.121432	0.1429	0.925025
ENSGALG00000001107	GOSR2	0.186514	0.692147	0.328251	0.0960429	0.368264	0.176434	0.16412	0.999973	0.166131	0.710908	0.263894	0.998608	0.266855	0.705352	0.243897	0.996744	-0.079989	0.999976	0.148408	0.833811	0.0549245	0.822694	-0.0828806	0.884869	-0.387282	0.0718786	0.0159289	0.967292	-0.00843303	0.978879	-0.0399452	0.973004
ENSGALG00000001108	MIER2	-0.0712379	0.937569	0.110837	0.663198	0.223613	0.458649	0.205288	0.957409	-0.0456803	0.924974	0.0686255	0.998608	-0.0654084	0.999626	0.089315	0.996744	-0.0740047	0.999976	0.195807	0.747318	0.133622	0.534191	0.316766	0.44484	-0.134927	0.652216	0.0411784	0.902718	0.0689784	0.794021	0.0387025	0.974618
ENSGALG00000001109	GTSF1	-0.996246	0.291775	0.141846	0.878838	-0.31047	0.806812	-1.32636	0.245932	-0.23102	0.874206	0.231114	0.998608	0.01721	0.999626	-0.77599	0.996744	-0.760249	0.999976	-0.484522	0.815101	0.149092	0.838456	-1.18023	0.27511	-0.793138	0.269657	0.535348	0.478681	-0.172973	0.830695	-1.16309	0.152917
ENSGALG00000001110		-0.0963931	0.931821	-0.70622	0.00199823	-0.0983643	0.858368	0.0022027	0.999973	-0.049861	0.938907	-0.0441965	0.998608	-0.0201539	0.999626	0.00448853	0.996744	-0.110793	0.999976	-0.183256	0.835469	-0.106599	0.713151	0.032612	0.966041	-0.0457603	0.92598	-0.233899	0.453763	-0.0374684	0.919612	-0.272511	0.61493
ENSGALG00000001111		-0.187203	0.935944	-0.952693	0.0441102	-0.87267	0.204352	-0.062229	0.999973	-0.0263957	0.985729	0.151798	0.998608	-0.295716	0.999626	0.0555672	0.996744	-0.21513	0.999976	-0.574519	0.683697	-0.20939	0.718318	-0.0688761	0.962727	0.122735	0.894277	0.169607	0.835603	-0.0263601	0.973778	-0.423888	0.743772
ENSGALG00000001115	MMEL1	-0.0169543	0.996075	-0.274616	0.676682	-0.278675	0.788723	0.0811576	0.999973	0.305867	0.791345	0.243642	0.998608	-0.408826	0.979847	-0.0272405	0.996744	-0.00178495	0.999976	-0.202954	0.909367	-0.559367	0.296987	-0.360902	0.800089	0.00526959	0.99583	0.396361	0.542933	-0.441383	0.441937	-0.144098	0.954228
ENSGALG00000001117	PFKFB2	-0.0250184	0.989196	0.0169057	0.970552	0.0944569	0.866933	-0.0667735	0.999973	-0.229553	0.675009	0.0763214	0.998608	-0.13275	0.999626	0.0230331	0.996744	-0.261875	0.999976	0.179057	0.841188	0.0331095	0.919083	0.178371	0.800089	-0.413346	0.146896	-0.0399438	0.929114	-0.063292	0.854749	-0.515404	0.122898
ENSGALG00000001118	NEK6	0.0287185	0.974837	0.327834	0.0177355	0.266106	0.192897	0.0481079	0.999973	-0.0406021	0.910645	0.0759609	0.998608	0.1655	0.826403	0.214296	0.992447	0.0448592	0.999976	0.107223	0.840297	0.197938	0.212815	0.0906709	0.822054	-0.209519	0.23938	-0.0793279	0.715566	-0.0839669	0.656457	-0.102498	0.818882
ENSGALG00000001121	SH3GL1	0.116784	0.823184	-0.354498	0.0288902	0.029876	0.948599	-0.0736103	0.999973	0.0768744	0.853505	0.0578368	0.998608	0.0452623	0.999626	0.026692	0.996744	0.0405345	0.999976	-0.00123636	0.997978	0.240382	0.1891	0.015745	0.977401	0.253964	0.205633	0.324624	0.0625282	0.350009	0.0424513	0.233343	0.452202
ENSGALG00000001122	CALN1	-0.295096	0.933183	-0.727596	0.501117	-0.586759	0.685991	-0.843121	0.980882	-0.306687	0.869434	0.643836	0.998608	-0.778199	0.897454	-0.386986	0.996744	-0.35568	0.999976	-1.09386	0.668328	-1.32695	0.143821	-0.893892	NA	-0.527227	0.665166	0.704775	0.474901	-1.6468	0.0743798	-0.0783286	0.991039
ENSGALG00000001124	LHX2	0.991256	NA	1.49698	NA	-0.103802	NA	0.00157935	0.999973	2.88789	NA	1.85617	0.998608	0.0315599	0.999626	-1.14188	0.996744	-0.0697138	NA	0.277771	NA	0.12411	NA	-0.0604353	NA	2.00778	NA	3.07017	NA	1.32066	NA	-0.00933756	NA
ENSGALG00000001126	CHAF1A	0.308479	0.238008	0.433779	0.00567779	0.27471	0.259206	0.156552	0.999973	0.264254	0.396931	0.221098	0.998608	0.202263	0.789981	0.207055	0.996744	0.143092	0.999976	0.281947	0.422363	0.312884	0.0963447	0.0719053	0.884395	0.249153	0.223083	0.296005	0.0977826	0.398461	0.019458	-0.124982	0.801986
ENSGALG00000001130	GALNT17	0.414958	0.589223	0.589203	0.108922	0.272013	0.705594	-0.326904	0.999973	0.486413	0.512932	0.632189	0.970225	0.234899	0.999626	0.073373	0.996744	0.334717	0.999976	0.622894	0.408862	-0.509797	0.200068	-0.0906535	0.936069	0.310899	0.554047	1.02023	0.00316525	0.121048	0.808508	0.706799	0.165647
ENSGALG00000001132		2.30774	NA	0.53517	NA	-1.06554	NA	0.00157927	0.999973	-0.12513	NA	0.0656187	0.998608	-0.930189	0.999626	-1.14183	0.996744	-0.0703402	NA	1.23951	NA	-0.837643	NA	1.48417	NA	0.195314	NA	0.259154	NA	0.309212	NA	-0.971084	NA
ENSGALG00000001136		0.196657	0.945864	0.207133	0.813257	0.394152	0.737018	0.450218	0.999973	0.680253	0.573181	0.520028	0.998608	0.496045	0.969817	-0.301291	0.996744	-0.317863	0.999976	-0.14784	0.945483	0.699233	0.265079	0.351733	NA	-0.444334	0.6614	-0.554609	0.490164	-0.0376036	0.970827	-0.0667963	0.990291
ENSGALG00000001141	HES5	0.991275	NA	1.91068	NA	1.7929	NA	-0.912032	0.999973	2.36826	NA	2.48882	0.998608	1.98474	0.999626	-2.0481	0.996744	3.05037	NA	0.277772	NA	0.12411	NA	-1.92845	NA	2.69668	NA	-0.702627	NA	0.309226	NA	-2.83914	NA
ENSGALG00000001143	ETS1	-0.606852	0.4263	-0.698534	0.0998033	-0.487091	0.481953	-0.502735	0.888098	-0.0784067	0.945897	-0.0353267	0.998608	-0.196205	0.999626	-0.207865	0.996744	-0.246742	0.999976	-0.706855	0.422363	-0.766095	0.10205	-0.559891	0.607909	-0.689475	0.160906	-0.721278	0.110224	-0.766388	0.0846543	0.173897	0.920563
ENSGALG00000001144	ZNF346	0.118856	0.910837	0.0220287	0.960561	0.040513	0.952907	0.0382047	0.999973	-0.217638	0.700913	-0.234921	0.998608	-0.180923	0.999626	-0.0108183	0.996744	-0.100993	0.999976	0.163056	0.850101	0.512737	0.0664413	0.390673	0.498197	0.215001	0.547864	0.372467	0.177187	0.466135	0.0736391	0.14103	0.869711
ENSGALG00000001146	UBXN6	0.153583	0.844133	0.60238	0.00565282	0.587526	0.0557672	0.341627	0.728051	-0.115457	0.839313	-0.0537799	0.998608	0.333087	0.673149	-0.0336858	0.996744	0.0102115	0.999976	0.296405	0.64911	0.618374	0.0192474	0.356387	0.52869	-0.365483	0.193848	-0.173533	0.590989	0.276795	0.29757	-0.184539	0.78357
ENSGALG00000001149	ADGRG5	-0.555519	0.812572	-0.152008	0.907054	0.218505	0.909901	0.186158	0.999973	-0.664588	0.706213	-9.22708e-05	0.999914	-1.24797	0.634807	-0.296684	0.996744	-0.0619481	0.999976	0.377857	0.890012	1.49982	0.0745527	0.66174	0.766895	-0.191253	0.895578	0.366891	0.755477	0.162563	0.884741	-0.293702	0.926664
ENSGALG00000001153	AUTS2	-0.662821	0.279448	-0.959654	0.00710571	-0.68052	0.205138	-0.239555	0.999973	-0.183203	0.844361	-0.227623	0.998608	-0.169223	0.999626	-0.525707	0.996744	-0.325988	0.999976	-0.627068	0.441153	-0.624993	0.136857	-0.539773	0.567178	0.489106	0.301386	0.555692	0.192425	0.130117	0.801615	0.612382	0.315819
ENSGALG00000001156	RNF222	1.03944	0.601437	-0.314249	0.823642	-0.556337	0.775075	0.853671	0.999973	-0.349208	0.87891	-1.2221	0.998608	-1.45661	0.581079	-0.648926	0.996744	-0.583489	0.999976	0.462294	0.889912	0.518275	0.626213	0.129909	0.963002	1.74303	0.0883955	-1.07661	0.341051	1.61514	0.0977074	0.55425	0.853856
ENSGALG00000001157	DENND1A	-0.130684	0.934334	-0.30769	0.435009	-0.281143	0.65725	-0.0105627	0.999973	0.202714	0.801085	0.0731271	0.998608	-0.0506797	0.999626	-0.025029	0.996744	0.115667	0.999976	-0.257955	0.830574	-0.540504	0.145905	-0.293814	0.771922	-0.0419402	0.951741	0.0705551	0.905799	-0.24266	0.554527	0.140314	0.918963
ENSGALG00000001158	UIMC1	0.0497325	0.970513	-0.0635064	0.858847	0.0153128	0.980055	0.0441203	0.999973	-0.0670625	0.904801	-0.0207608	0.998608	-0.0575354	0.999626	0.0632386	0.996744	0.0668769	0.999976	0.0565736	0.945527	0.35688	0.152307	0.207103	0.761414	0.316534	0.251583	0.316851	0.215809	0.476024	0.0397846	0.133058	0.860977
ENSGALG00000001160	DOK4	0.201709	0.883944	0.141839	0.786467	-0.0448615	0.965077	-0.269242	0.999973	0.107649	0.903197	0.0550959	0.998608	0.0121566	0.999626	-0.235278	0.996744	0.188936	0.999976	0.625344	0.38565	0.384184	0.323962	-0.119382	0.908126	0.170743	0.780509	0.181196	0.735822	0.0142854	0.979969	-0.210381	0.857581
ENSGALG00000001161	FLI1	0.181111	0.901253	0.40919	0.298774	0.373472	0.544458	0.24916	0.999973	0.201104	0.81487	-0.00313961	0.998608	0.35232	0.915419	0.205366	0.996744	0.211066	0.999976	0.182372	0.88708	0.0824253	0.85578	0.0330902	0.977947	-0.348726	0.483786	-0.322503	0.489377	-0.0658416	0.900084	0.334413	0.715798
ENSGALG00000001163	NDEL1	0.070821	0.944507	0.149833	0.561266	0.0686459	0.889643	0.137919	0.999973	-0.169098	0.720605	-0.15207	0.998608	-0.0281167	0.999626	-0.00167824	0.997685	-0.119851	0.999976	0.113959	0.876805	0.0731526	0.769982	0.210581	0.731501	-0.0983049	0.780669	-0.0472456	0.896751	0.333803	0.128388	0.136794	0.8306
ENSGALG00000001165	PANK4	0.027864	0.983268	0.0261901	0.939379	0.10768	0.810852	0.0887509	0.999973	0.0774883	0.87891	0.0527178	0.998608	0.225022	0.849917	0.0890952	0.996744	0.091106	0.999976	-0.0808881	0.913351	-0.259786	0.249896	-0.186737	0.764487	-0.255437	0.330066	-0.298117	0.198963	-0.36796	0.0940893	-0.0997029	0.899838
ENSGALG00000001167	KCNJ1	-0.931181	NA	0.53517	NA	-0.103797	NA	0.00157927	0.999973	0.616981	NA	0.0656187	0.998608	0.0315584	0.999626	-0.180082	0.996744	-1.03036	NA	0.277758	NA	0.124104	NA	-0.0604325	NA	-0.764701	NA	0.259154	NA	0.309212	NA	-0.00933714	NA
ENSGALG00000001168	POLR2C	0.00511333	0.999028	0.594437	0.107746	0.0888211	0.924952	-0.0808746	0.999973	-0.33013	0.690254	-0.102077	0.998608	-0.128523	0.999626	-0.0496571	0.996744	-0.0858404	0.999976	0.241462	0.850101	0.430703	0.282364	0.228002	0.820938	-0.0179719	0.981464	0.0156001	0.982909	0.146665	0.766522	0.0287159	0.993695
ENSGALG00000001169	CRB2	-0.274987	0.936996	0.00971465	0.994859	-0.583241	0.698708	0.459189	0.999973	0.0109263	0.996644	0.500169	0.998608	-0.0159011	0.999626	0.382246	0.996744	-0.20284	0.999976	0.177565	0.949838	0.0561602	0.956247	-0.296952	0.899452	-0.321635	0.803531	0.56252	0.579703	0.271462	0.790209	0.206681	0.962091
ENSGALG00000001171	SEMA6B	0.156692	0.954665	-0.361459	0.635997	-0.0903395	0.954173	-0.382699	0.999973	-0.394054	0.77099	-0.507527	0.998608	-0.361899	0.999626	-0.280708	0.996744	0.805317	0.999976	0.0586631	0.978891	0.553237	0.389118	0.64168	0.708348	1.01611	0.124228	-0.0445014	0.969719	-0.440839	0.530851	0.755131	0.5124
ENSGALG00000001172	KBP	-0.166521	0.952934	0.633059	0.347967	-0.158648	0.913186	0.299675	0.999973	0.609261	0.619047	1.11247	0.754658	0.151516	0.999626	0.59851	0.996744	-0.114346	0.999976	0.475535	0.822257	0.056398	0.943275	0.258161	0.876937	0.668078	0.365343	1.39883	0.015528	0.297303	0.69142	-0.293111	0.898864
ENSGALG00000001174	RCC1L	0.270146	0.436852	0.361792	0.0517167	0.279167	0.328574	0.118322	0.999973	0.0714049	0.87891	0.0446079	0.998608	0.132537	0.999626	0.0143631	0.996744	0.0401661	0.999976	0.26689	0.582699	0.35973	0.090252	0.254746	0.603707	-0.0145304	0.971398	0.0271051	0.939198	0.111503	0.652712	-0.226486	0.579894
ENSGALG00000001175	C4BPA	0.281746	0.663737	0.0525262	0.909003	0.117338	0.852263	0.232616	0.999973	0.168747	0.801085	-0.0286246	0.998608	-0.00503584	0.999626	0.000600981	0.999438	0.177837	0.999976	-0.0153898	0.988521	0.017312	0.963734	0.089031	0.912165	-0.0394622	0.944252	-0.0893604	0.849339	0.189372	0.583724	-0.199383	0.812838
ENSGALG00000001177		0.110764	0.954341	-0.0985417	0.880635	0.110312	0.915552	-0.180829	0.999973	-0.113838	0.911038	-0.0236753	0.998608	0.047821	0.999626	0.312689	0.996744	0.142975	0.999976	0.546216	0.622452	0.19813	0.681769	0.167983	0.890935	-0.256616	0.697324	-0.261649	0.653546	-0.430674	0.357532	0.0169235	0.997747
ENSGALG00000001181	KCNJ5	-0.534774	0.857219	1.49319	0.0800642	0.539604	0.760696	-0.208533	0.999973	-0.885845	0.634241	0.90226	0.998608	-0.333086	0.999626	0.545352	0.996744	-0.374754	0.999976	1.61176	0.330864	-0.169704	0.879147	0.348073	0.891163	-0.907526	0.434163	0.85231	0.436181	0.178025	0.884968	0.0128003	0.999536
ENSGALG00000001182	NCOA6	0.0099431	0.997627	-0.347992	0.491875	-0.26509	0.760528	0.120401	0.999973	0.109346	0.91875	0.182206	0.998608	-0.116134	0.999626	-0.0145563	0.996744	-0.0523774	0.999976	-0.105379	0.945483	-0.30778	0.515352	-0.0607283	0.962298	0.516182	0.332349	0.704922	0.120452	0.328976	0.512878	0.505233	0.565509
ENSGALG00000001183	MYH10	-0.106744	0.950728	-0.395595	0.30774	-0.321261	0.615726	-0.284752	0.999973	0.0243398	0.981767	0.0144404	0.998608	-0.0367304	0.999626	0.0315374	0.996744	-0.190904	0.999976	-0.251953	0.841402	-0.679922	0.083094	-0.466612	0.607036	-0.126029	0.841992	-0.112464	0.849176	-0.499976	0.19078	0.0199334	0.99573
ENSGALG00000001184	COQ9	-0.378364	0.778413	0.52855	0.327557	0.0326828	0.980055	-0.18313	0.999973	-0.541749	0.602839	-0.479414	0.998608	0.010644	0.999626	-0.0717141	0.996744	0.117565	0.999976	0.00177374	0.998718	0.355825	0.514618	0.547784	0.690974	-0.383955	0.592346	-0.938037	0.0633897	-0.531275	0.3324	-0.230535	0.902437
ENSGALG00000001189	NCF1	-0.290633	0.914198	0.00682446	0.995113	0.00316541	0.998225	0.291368	0.999973	-0.679518	0.611374	-0.349337	0.998608	-0.353182	0.999626	0.724261	0.996744	-0.725039	0.999976	-0.309623	0.889518	0.646566	0.34052	0.558065	0.764487	-0.249612	0.820166	0.391154	0.653876	0.583703	0.416555	0.11703	0.977515
ENSGALG00000001191	MEOX1	0.121866	0.976626	0.437491	0.600594	-0.521247	0.693449	-0.950384	0.755671	-1.00839	0.426279	-0.0312676	0.998608	-0.396875	0.999626	-0.157885	0.996744	-0.68025	0.999976	0.417179	0.850101	-0.364222	0.644512	-1.34458	0.31714	-1.07511	0.190108	-0.00864302	0.994454	-0.72735	0.366162	0.103059	0.981919
ENSGALG00000001201	GFOD2	-0.163672	0.805567	0.138013	0.636378	0.022831	0.97119	-0.216831	0.999973	-0.207461	0.676544	-0.270943	0.998608	-0.25048	0.833318	-0.151888	0.996744	-0.0467998	0.999976	0.0698697	0.93353	0.175737	0.4817	0.167303	0.800089	0.0678729	0.869425	0.172485	0.566645	0.313305	0.198752	0.108544	0.898883
ENSGALG00000001203	TMEM45B	0.109716	0.965103	0.602463	0.213632	0.102158	0.931848	0.0412174	0.999973	-0.387832	0.711804	0.136421	0.998608	-0.192682	0.999626	0.159617	0.996744	-0.129216	0.999976	0.320173	0.843233	0.593378	0.23336	0.368841	0.789878	0.314198	0.659076	0.836698	0.083827	1.00796	0.0298531	-0.299072	0.834248
ENSGALG00000001204	ENKD1	-0.143969	0.939025	0.476548	0.259623	-0.209069	0.806058	0.207436	0.999973	-0.287272	0.754414	-0.0917168	0.998608	-0.278323	0.999626	-0.0091825	0.996744	0.0161829	0.999976	0.211608	0.881904	0.798658	0.068261	0.439098	0.696476	0.414091	0.432628	0.345634	0.497507	0.407989	0.360633	-0.0671945	0.979368
ENSGALG00000001206		0.847427	0.507513	0.747295	0.260585	0.322048	0.818429	0.563465	0.999973	0.954622	0.436348	-0.675927	0.998608	-0.436703	0.999626	0.294577	0.996744	1.02622	0.946094	-0.00536494	0.997978	0.245055	0.757287	1.10973	0.442564	1.15453	0.116226	-0.305554	0.76244	-0.357112	0.695472	0.975694	0.40956
ENSGALG00000001207	PLCH2	0.242374	0.928352	0.00922638	0.993783	-0.0144466	0.99156	0.525985	0.999973	0.519518	0.691915	0.338169	0.998608	-0.217204	0.999626	0.218575	0.996744	0.0381344	0.999976	-0.115216	0.960338	-0.349612	0.600369	0.168004	0.925476	0.673474	0.373765	0.5609	0.452287	0.162153	0.84132	0.220163	0.929214
ENSGALG00000001209		-1.25822	0.115742	-0.607041	0.333007	-0.806375	0.338793	-0.052245	0.999973	-0.650628	0.582172	-0.340934	0.998608	-0.24187	0.999626	-0.353085	0.996744	-0.288075	0.999976	-0.373499	0.848904	-1.24445	0.0535568	0.0271358	0.99001	-0.157417	0.877709	-0.22363	0.803259	-0.426374	0.526354	0.357048	0.840196
ENSGALG00000001214	PARD6A	-1.06262	0.32477	0.0179704	0.987544	-0.965946	0.309777	-0.401239	0.999973	-0.523864	0.71792	-0.0157078	0.998608	-0.548814	0.966582	-0.222073	0.996744	-0.488296	0.999976	0.576066	0.793741	0.323087	0.653209	0.125173	0.945818	-0.0653667	0.959427	1.26236	0.0482637	0.712886	0.299093	-0.0563016	0.991911
ENSGALG00000001219	PIGU	-0.0891593	0.917011	-0.254573	0.22134	-0.0324938	0.951199	0.0931919	0.999973	-0.189171	0.656457	0.0962192	0.998608	-0.156469	0.98771	0.121339	0.996744	-0.212741	0.999976	-0.0436926	0.952315	-0.0182029	0.944752	0.280843	0.556093	-0.0104411	0.980066	0.0728558	0.819318	-0.103117	0.681124	0.0765002	0.925376
ENSGALG00000001220	HERPUD1	-0.0831042	0.959235	-0.13895	0.764932	0.030987	0.973235	-0.11394	0.999973	-0.437889	0.506983	-0.2084	0.998608	-0.610102	0.430092	-0.280597	0.996744	-0.421754	0.999976	-0.254387	0.825738	-0.0217017	0.960634	1.25347e-05	0.999957	-0.141308	0.803746	-0.191109	0.685647	0.428652	0.229924	0.0479699	0.983488
ENSGALG00000001223	PEX10	0.0576096	0.979366	1.17777	0.000507359	0.376659	0.552063	0.0936904	0.999973	-0.150867	0.869434	-0.0183469	0.998608	0.203314	0.999626	0.12901	0.996744	-0.0595449	0.999976	0.0967291	0.944682	0.22732	0.586838	0.167957	0.873174	0.269593	0.629495	0.127288	0.836367	0.461346	0.257406	0.140339	0.927381
ENSGALG00000001225	RABGAP1	0.031237	0.990581	-0.119363	0.837253	0.124746	0.891148	0.195054	0.999973	0.115063	0.903197	0.220105	0.998608	0.178018	0.999626	0.019252	0.996744	-0.0179781	0.999976	-0.0804493	0.956257	-0.411026	0.323503	-0.196378	0.852539	-0.0444496	0.953662	0.0790385	0.906187	0.00570295	0.993175	0.0859988	0.969018
ENSGALG00000001229	SKI	-0.341946	0.918789	-0.522759	0.586594	-0.66108	0.633584	-0.589729	0.999973	-0.0589609	0.979657	-0.000611596	0.999533	-0.50102	0.999626	-0.338313	0.996744	-0.085223	0.999976	-0.655877	0.807372	-1.16648	0.15796	-1.04162	0.588522	-0.680617	0.525991	-0.475141	0.657195	-1.27213	0.112573	0.0080959	0.999536
ENSGALG00000001231	SAMHD1	0.433859	0.781135	0.900051	0.110657	0.63171	0.495627	0.838531	0.704632	0.723897	0.535011	0.832748	0.998608	0.765368	0.700465	0.555086	0.996744	0.0474231	0.999976	0.758855	0.613914	0.613861	0.31757	1.07029	0.320314	0.874855	0.185857	1.04645	0.0746881	1.00172	0.0894819	0.129715	0.967624
ENSGALG00000001234	CETP	0.318526	0.93017	-0.421958	0.695373	1.46123	0.18797	0.942748	0.891392	0.54219	0.767646	-1.04887	0.998608	0.270741	0.999626	0.0332956	0.996744	0.582076	0.999976	-0.484117	0.856934	1.25355	0.152905	0.0182802	0.995272	-0.106403	0.948153	-1.31609	0.127842	-0.244135	0.82442	-0.211844	0.960945
ENSGALG00000001235	ANKRD24	-0.425619	NA	-1.33792	0.35839	-0.21162	0.948925	-2.12602	0.755756	-0.688027	NA	-1.87014	0.998608	-0.223268	0.999626	-0.532741	0.996744	-1.14674	NA	-0.976982	0.815289	0.0111309	NA	-0.427957	NA	-0.24421	0.912711	-0.661086	0.690381	0.54349	NA	-1.14482	0.733453
ENSGALG00000001238	STX8	-0.232013	0.853557	0.15149	0.773896	-0.0838584	0.929307	-0.203386	0.999973	-0.321042	0.699662	-0.263449	0.998608	-0.155302	0.999626	-0.180849	0.996744	-0.0972055	0.999976	0.130514	0.924834	0.395116	0.324197	0.186601	0.853652	0.183387	0.766265	0.0454331	0.948469	0.399136	0.333011	0.0547635	0.983084
ENSGALG00000001239	SLC26A2	0.0984613	0.976626	0.19645	0.801143	-0.386471	0.714582	-0.0210504	0.999973	0.248984	0.847427	0.543192	0.998608	-0.185317	0.999626	0.0129799	0.996744	0.130452	0.999976	0.0738843	0.968967	-0.586968	0.30955	-0.388794	0.800089	-0.399257	0.614739	0.0342256	0.97487	-0.561501	0.347979	-0.234731	0.910928
ENSGALG00000001242		-0.462591	0.726759	-0.782207	0.146971	-0.665031	0.420101	-0.831732	0.647122	-0.55086	0.628633	-0.544283	0.998608	-0.581465	0.838041	-0.583759	0.996744	0.310985	0.999976	-0.140241	0.943945	0.218302	0.726634	0.238651	0.873209	-0.199466	0.830806	-0.575725	0.36897	-0.593108	0.314864	-0.183459	0.938342
ENSGALG00000001244		-0.501564	0.894147	0.153622	0.925671	1.10729	0.482965	1.24033	0.832723	-1.15087	0.572626	-0.0377032	0.998608	0.963027	0.900193	0.851294	0.996744	-0.37418	0.999976	1.03349	0.73301	0.210722	0.867057	1.62696	0.418746	0.875837	0.489544	2.7205	0.00186282	2.61024	0.00481476	0.587271	0.855424
ENSGALG00000001245	SIRT6	-0.0479786	0.984313	0.780537	0.0261083	0.0394083	0.97084	-0.100312	0.999973	-0.215762	0.804536	-0.185638	0.998608	0.00991891	0.999626	-0.204002	0.996744	-0.0278222	0.999976	0.325604	0.799283	0.382021	0.344414	0.193932	0.849506	0.110235	0.871148	0.00484998	0.994454	0.323973	0.45244	-0.0640802	0.978455
ENSGALG00000001250	APLP2	0.0242078	0.978553	-0.0980845	0.605234	0.0725069	0.82149	-0.0436013	0.999973	-0.00892446	0.984438	-0.0260418	0.998608	0.0649384	0.999626	-0.0179889	0.996744	0.0303722	0.999976	0.0593953	0.911034	0.115499	0.4833	0.00956474	0.985734	0.07319	0.770074	0.105034	0.603806	0.326779	0.0283965	-0.062008	0.917913
ENSGALG00000001252	CREB3L3	-0.990695	0.699373	-1.40323	0.198669	-0.56273	0.792831	-1.46142	0.763636	0.00528665	0.9982	-0.660786	0.998608	-0.244284	0.999626	-0.200985	0.996744	0.141322	0.999976	-0.17636	0.962318	-1.15451	0.309514	-0.35707	NA	-0.00615157	0.997713	-1.45898	0.206305	-1.19587	0.31246	-0.942999	0.720972
ENSGALG00000001253	RC3H2	-0.26921	0.943335	-0.0362687	0.979254	-0.412729	0.803527	0.258788	0.999973	0.258807	0.890897	0.217236	0.998608	-0.341228	0.999626	0.0281203	0.996744	0.226452	0.999976	-0.390217	0.88708	-1.1852	0.1575	-0.58867	0.797908	0.169741	0.907684	0.199013	0.880534	-0.616836	0.498464	0.426099	0.871612
ENSGALG00000001256	NLRC5	-0.0511858	0.989196	0.00206788	0.998192	0.28842	0.788633	0.621703	0.87131	0.411578	0.72063	0.0849517	0.998608	0.334594	0.999626	0.17671	0.996744	0.210336	0.999976	0.139371	0.942876	0.099487	0.878642	0.558035	0.705406	0.187794	0.835492	-0.0562836	0.954388	-0.0662032	0.930543	0.031709	0.995355
ENSGALG00000001258	NUMA1	-0.659299	0.308741	-1.16717	0.00153654	-0.755063	0.172022	-0.233799	0.999973	-0.289878	0.754414	-0.305904	0.998608	-0.370767	0.939783	-0.214596	0.996744	-0.17115	0.999976	-0.0386873	0.978932	0.497928	0.249896	0.276466	0.803805	0.483472	0.338497	0.292457	0.590996	0.457406	0.304915	0.14932	0.929138
ENSGALG00000001261	CFAP52	0.339444	0.791387	0.130515	0.852219	0.307959	0.734061	-0.0761447	0.999973	0.168296	0.87891	0.655836	0.998608	0.0534789	0.999626	0.226752	0.996744	-0.0398483	0.999976	0.45401	0.756585	0.822207	0.0995742	-0.127765	0.925555	0.628239	0.250438	0.789492	0.0980726	1.25312	0.00445784	-0.00577905	0.999536
ENSGALG00000001262	CLIC4	-0.214885	0.765056	-0.470528	0.0753433	-0.502386	0.173907	-0.30503	0.91563	-0.0795813	0.903197	-0.190141	0.998608	-0.263996	0.907821	-0.250553	0.996744	-0.104945	0.999976	-0.537936	0.259642	-0.812884	0.00561905	-0.647854	0.134782	-0.156172	0.720492	-0.380716	0.205036	-0.422277	0.139094	0.0503322	0.976874
ENSGALG00000001263	GTF2IRD1	-0.444558	0.537311	-0.312282	0.463893	-0.0344997	0.973235	0.036524	0.999973	-0.461615	0.544258	-0.508777	0.998608	0.0725752	0.999626	-0.0365571	0.996744	0.0234038	0.999976	-0.25337	0.842573	-0.146141	0.73485	0.0564132	0.959763	0.0223089	0.977545	-0.460939	0.273583	-0.15534	0.746497	0.234016	0.835828
ENSGALG00000001264	PLXNA2	-0.743189	0.454603	-1.21953	0.0170378	-1.01898	0.171173	-0.544882	0.976317	-0.0427105	0.979573	0.0381279	0.998608	-0.237062	0.999626	-0.0116272	0.996744	-0.0788739	0.999976	-0.96526	0.373313	-0.676911	0.245076	-0.40029	0.800089	0.106342	0.920059	0.110554	0.906932	-0.614939	0.306542	0.553693	0.660808
ENSGALG00000001267	MAP2K2	-0.188243	0.86538	0.129817	0.771248	-0.10159	0.891225	-0.144886	0.999973	-0.3687	0.578755	-0.0206905	0.998608	-0.227722	0.999626	-0.0306441	0.996744	-0.236068	0.999976	0.114842	0.920519	0.126201	0.733336	0.171988	0.841606	-0.154671	0.768199	0.111473	0.828662	-0.0408923	0.929991	-0.100417	0.946528
ENSGALG00000001270	PRKCZ	-0.00944782	0.997159	-0.000780307	0.999155	-0.217399	0.756033	0.0965625	0.999973	0.200881	0.803101	0.182109	0.998608	0.156884	0.999626	0.143793	0.996744	-0.140221	0.999976	-0.256886	0.835469	-0.23969	0.534191	-0.313095	0.761267	-0.0678483	0.920059	0.0642668	0.916774	0.112717	0.809337	-0.190918	0.871483
ENSGALG00000001273	C2CD4C	0.132714	0.976911	-0.268384	0.804011	-0.699615	0.586159	-0.404489	0.999973	-0.0614319	0.979208	0.10726	0.998608	-0.448147	0.999626	-0.18762	0.996744	0.218114	0.999976	0.338796	0.895346	0.862727	0.270237	0.213835	0.920179	1.06386	0.21769	1.5433	0.0338709	1.73914	0.0152192	0.416255	0.86533
ENSGALG00000001275	PDCL	0.157318	0.895387	0.0171121	0.975191	0.0981286	0.89114	0.0724107	0.999973	0.271391	0.682541	0.139803	0.998608	0.089785	0.999626	-0.00455132	0.996744	0.246071	0.999976	-0.0706289	0.948919	-0.271612	0.410636	-0.00200259	0.9984	0.0476348	0.938202	0.0862852	0.86651	-0.127449	0.748184	0.0517504	0.978476
ENSGALG00000001276	HOXB9	-0.931093	NA	0.53517	NA	-0.103797	NA	0.00157927	0.999973	-1.08506	NA	0.0656187	0.998608	0.0315584	0.999626	-0.180082	0.996744	-1.03027	NA	0.277758	NA	0.124104	NA	-0.0604325	NA	-0.764613	NA	0.259154	NA	0.309212	NA	-0.00933714	NA
ENSGALG00000001279	ZNF652	-0.0883053	0.936281	-0.0285245	0.941546	-0.138806	0.775082	-0.0973568	0.999973	0.0547187	0.927522	0.123739	0.998608	-0.13454	0.999626	-0.200165	0.996744	0.0186584	0.999976	-0.0577243	0.945664	-0.529254	0.0436797	-0.404426	0.395765	0.334103	0.230475	0.601737	0.00703366	0.220679	0.410879	0.33136	0.42112
ENSGALG00000001282	GABRD	-0.732658	0.699388	-0.843275	0.338287	-0.869046	0.504617	-0.734182	0.999973	-0.244935	0.899905	0.037931	0.998608	-0.531231	0.999626	-0.384443	0.996744	0.202297	0.999976	-0.830683	0.745706	-1.36227	0.117028	-0.566609	0.80035	-0.710735	0.526227	-1.2625	0.142971	-1.96765	0.0131632	-0.622462	0.778212
ENSGALG00000001283	SRRM1	0.205891	0.59932	-0.0763676	0.772363	0.030036	0.952907	0.0759321	0.999973	0.265264	0.45161	0.278812	0.998608	0.142135	0.996204	0.219748	0.996744	-0.0430706	0.999976	0.138332	0.833498	0.0170533	0.945449	0.0760047	0.886963	0.528786	0.00298128	0.612313	0.000267317	0.418302	0.0232053	0.407863	0.0847762
ENSGALG00000001288	CFAP74	-0.0318477	0.99335	-0.419896	0.43692	-0.493052	0.527575	-0.159159	0.999973	0.304519	0.777813	0.322782	0.998608	-0.113442	0.999626	0.147632	0.996744	-0.261004	0.999976	-0.388918	0.811634	-0.118674	0.836889	-0.098974	0.942996	0.214782	0.785933	0.258752	0.703925	-0.0883239	0.894878	-0.636526	0.458202
ENSGALG00000001289		0.0596896	0.982654	0.273327	0.598671	-0.273483	0.739064	-0.424809	0.963678	-0.273153	0.77099	0.00592979	0.998608	-0.558975	0.694253	-0.316196	0.996744	-0.0437763	0.999976	0.364362	0.79424	0.410229	0.354335	-0.089132	0.940938	0.180635	0.797632	0.0399178	0.960423	0.115985	0.835794	-0.0234896	0.99573
ENSGALG00000001299	GIP	0.0132904	NA	2.81116	NA	0.885469	0.848646	1.47012	0.999973	1.52922	NA	1.45352	0.998608	2.00483	0.886294	-0.180091	0.996744	0.52519	NA	3.43509	NA	-0.780216	NA	2.16091	NA	0.807192	NA	3.29884	NA	-0.595099	NA	2.24401	0.663722
ENSGALG00000001304		-0.0875235	0.974382	0.259715	0.650471	0.359297	0.661756	0.0118285	0.999973	-0.360972	0.71792	-0.202184	0.998608	0.294855	0.999626	0.0877588	0.996744	0.00235865	0.999976	-0.249732	0.871014	-0.54732	0.24998	-0.40658	0.75767	-0.217402	0.768199	-0.511239	0.328911	-0.769124	0.096451	0.220746	0.891016
ENSGALG00000001306	NFRKB	-0.0647341	0.935944	-0.294025	0.0833513	-0.00201429	0.996229	0.12969	0.999973	-0.0279924	0.954406	0.0603283	0.998608	0.02576	0.999626	0.10883	0.996744	-0.144605	0.999976	-0.000674998	0.998718	0.00836543	0.970992	0.119592	0.802364	-0.0848198	0.767498	0.0362243	0.904188	-0.0531901	0.820929	0.00917852	0.99573
ENSGALG00000001309	SNF8	-0.173114	0.914384	0.77175	0.0309249	0.263694	0.725772	0.0805181	0.999973	-0.0471933	0.968148	0.0457396	0.998608	0.303274	0.98658	0.171393	0.996744	-0.153656	0.999976	0.211503	0.872645	0.236685	0.576318	0.0941073	0.935505	-0.183694	0.773191	-0.166265	0.778321	0.119967	0.816532	-0.179634	0.900103
ENSGALG00000001310		-0.172067	0.814682	0.300871	0.239761	0.0265363	0.969246	0.0570375	0.999973	-0.0508496	0.934512	-0.0514656	0.998608	0.0964555	0.999626	-0.0407574	0.996744	-0.00988695	0.999976	-0.149237	0.853618	-0.234326	0.380671	0.0252057	0.975401	0.0618036	0.891835	0.0119935	0.980297	-0.337219	0.208384	0.143706	0.858081
ENSGALG00000001311		0.0563386	0.989196	0.216356	0.787611	-0.0370457	0.980055	-0.475334	0.999973	-0.594394	0.613024	-0.22971	0.998608	-0.73024	0.723632	-0.528336	0.996744	-0.245592	0.999976	0.331686	0.857154	0.444295	0.463592	-0.0921365	0.956438	1.09944	0.0587435	1.13993	0.0389097	0.930155	0.105658	-0.356489	0.833861
ENSGALG00000001313	EIF4H	0.130502	0.681307	0.208989	0.126328	0.160409	0.46136	0.141524	0.960354	0.0041365	0.991174	-0.0224835	0.998608	0.0507358	0.999626	0.176398	0.996744	0.0948024	0.999976	-0.127718	0.776228	-0.0606409	0.703353	-0.0471307	0.9037	-0.31243	0.0253279	-0.28973	0.0334945	-0.133152	0.39083	-0.144267	0.6382
ENSGALG00000001314	PTGS1	0.0896896	0.959066	-0.0725201	0.89914	0.304866	0.637285	-0.139828	0.999973	-0.0375239	0.973712	-0.105241	0.998608	0.141827	0.999626	0.134338	0.996744	0.192713	0.999976	0.376535	0.735421	0.497898	0.190917	0.410473	0.680106	-0.00797261	0.9904	0.171646	0.748013	0.10208	0.833742	0.418488	0.568537
ENSGALG00000001315	UBE2Z	-0.00509983	0.997159	0.0691411	0.822298	-0.0437478	0.934103	-0.103677	0.999973	0.00961514	0.986815	0.093728	0.998608	-0.171613	0.971591	-0.208048	0.996744	-0.152456	0.999976	-0.103576	0.88708	-0.436583	0.0588743	-0.31679	0.506321	0.0301826	0.941345	0.161157	0.550742	-0.0826916	0.761633	-0.161339	0.776817
ENSGALG00000001316	CPNE2	-0.0281067	0.985182	-0.0778312	0.820426	-0.0673261	0.904863	-0.235477	0.966872	-0.0556136	0.923471	-0.0468188	0.998608	0.0383336	0.999626	-0.152465	0.996744	-0.0470582	0.999976	0.0795461	0.925564	0.0430977	0.882633	-0.153756	0.804295	0.617154	0.00567415	0.739357	0.000396173	0.814025	0.00015005	0.318677	0.437088
ENSGALG00000001317		0.00173251	0.999268	0.351097	0.0769194	-0.087087	0.846708	-0.205302	0.971157	-0.19223	0.6637	-0.0871937	0.998608	-0.0394209	0.999626	-0.169578	0.996744	-0.158294	0.999976	-0.0714022	0.924834	-0.105662	0.651186	-0.102722	0.852773	-0.165312	0.571751	-0.142575	0.604551	-0.0798951	0.767193	-0.0493192	0.965518
ENSGALG00000001319	CAMK1G	0.0174127	0.998451	-0.695902	0.496173	-0.475895	0.780913	-1.516	0.549877	-0.248668	0.907208	0.181378	0.998608	-0.532082	0.999626	-0.796425	0.996744	1.00219	0.999976	-0.447677	0.878589	-0.800889	0.38932	-1.86759	NA	0.307672	0.841601	-0.426592	0.727242	-0.857437	0.385793	-0.945571	0.579251
ENSGALG00000001320	CYP1A2	-0.931561	NA	0.53517	NA	-1.06554	NA	0.00157927	0.999973	-1.08553	NA	0.0656187	0.998608	-0.930189	0.999626	2.08399	0.996744	-0.0689879	NA	2.34035	NA	-0.837643	NA	-0.0604325	NA	-0.765081	NA	0.259154	NA	-0.652536	NA	0.95241	NA
ENSGALG00000001325	CYP1A1	0.617775	NA	0.540801	0.776686	1.00775	0.685513	0.579131	0.999973	-1.53127	0.629749	-1.076	0.998608	-0.735778	0.999626	-0.21261	0.996744	-0.679913	NA	-0.227828	0.965709	0.883724	0.551899	0.73001	NA	2.27684	0.0602572	0.452261	0.834906	0.506487	0.786517	0.306659	0.967606
ENSGALG00000001328	BSG	-0.0397951	0.976711	-0.1246	0.660822	0.120785	0.793769	-0.049022	0.999973	-0.0757559	0.885409	-0.193738	0.998608	0.0729848	0.999626	-0.00531944	0.996744	0.0547624	0.999976	0.0486903	0.951716	0.296114	0.203764	0.207862	0.746434	0.0393987	0.927618	-0.182542	0.516933	0.280451	0.234621	-0.0258305	0.987961
ENSGALG00000001329	EPB41	-0.145852	0.948756	-0.23689	0.71331	-0.240054	0.816091	0.305738	0.999973	0.362886	0.741658	0.136811	0.998608	-0.329915	0.999626	-0.150865	0.996744	-0.0227418	0.999976	0.0382004	0.983126	-0.263236	0.628103	0.123202	0.93334	0.345983	0.628789	0.3315	0.609173	0.00185294	0.998388	0.167782	0.934942
ENSGALG00000001330	ATP5MC1	-0.0494673	0.989196	0.490448	0.37789	-0.135514	0.911755	-0.236875	0.999973	-0.321361	0.779314	-0.296052	0.998608	-0.0922388	0.999626	0.00633927	0.996744	0.266417	0.999976	0.203764	0.908077	-0.00402414	0.994591	0.645431	0.608537	-0.814507	0.149929	-1.27414	0.00711156	-1.07304	0.0305427	-0.747745	0.365128
ENSGALG00000001331	ST14	-0.246082	0.848494	-0.432773	0.303391	-0.285964	0.70547	-0.283458	0.999973	-0.390082	0.634643	0.18723	0.998608	-0.364387	0.925652	-0.103254	0.996744	-0.486991	0.999976	0.0641266	0.965455	0.244717	0.57138	0.0994542	0.93334	0.397461	0.439951	0.851217	0.0264781	0.705873	0.0771331	-0.127375	0.941949
ENSGALG00000001332	RBL1	0.387334	0.748461	0.189062	0.77924	0.114259	0.922273	0.156708	0.999973	0.623566	0.506394	0.506292	0.998608	0.106663	0.999626	0.248469	0.996744	0.130947	0.999976	0.084004	0.962318	-0.695119	0.171454	-0.202211	0.878506	0.249777	0.745838	0.345529	0.585021	-0.223888	0.711282	0.156074	0.941949
ENSGALG00000001333	MRRF	0.160092	0.876092	0.236866	0.464741	0.255376	0.605238	0.220806	0.999973	-0.0114273	0.987973	0.0144856	0.998608	0.094316	0.999626	0.22742	0.996744	0.139264	0.999976	0.280829	0.750766	0.691388	0.0237491	0.442431	0.472557	0.555829	0.0589421	0.464871	0.112397	0.606495	0.0284924	0.154945	0.869422
ENSGALG00000001334	GNB1	0.236948	0.636913	0.153382	0.593311	0.226881	0.562287	0.0356141	0.999973	0.0862632	0.878074	0.0641372	0.998608	0.107973	0.999626	0.13171	0.996744	0.0947759	0.999976	-0.0422207	0.961379	0.13228	0.607367	-0.0566853	0.935208	-0.0786851	0.84422	-0.0536268	0.891727	0.044166	0.892012	6.21604e-05	0.999931
ENSGALG00000001335	FAM18B1	0.112308	0.882913	0.41484	0.0272006	0.251986	0.410734	-0.0673126	0.999973	-0.0302162	0.9571	-0.0158378	0.998608	0.192757	0.915656	0.0738494	0.996744	-0.0928207	0.999976	0.0556617	0.942028	0.170314	0.435978	-0.0216933	0.973307	-0.360785	0.101478	-0.266988	0.236921	0.0436513	0.875192	-0.536798	0.0181927
ENSGALG00000001341	ZBTB44	-0.371658	0.826034	-0.0575836	0.952103	-0.432933	0.676976	0.38919	0.999973	0.0856745	0.955867	0.0870092	0.998608	-0.109515	0.999626	-0.238527	0.996744	0.136656	0.999976	-0.0433132	0.983126	-0.801064	0.17538	-0.287941	0.848419	-0.0213531	0.9855	0.102104	0.916544	-0.309263	0.655154	0.345321	0.839929
ENSGALG00000001342	HCN2	-0.505794	0.633829	-0.48589	0.364631	-0.512904	0.51625	-0.180479	0.999973	-0.404683	0.707151	-0.669613	0.998608	-0.217932	0.999626	-0.862902	0.79025	-0.137968	0.999976	-0.320283	0.845524	0.00873171	0.988743	0.198547	0.882207	-0.0429038	0.964783	-0.376755	0.547772	-0.480922	0.378719	-0.377895	0.773474
ENSGALG00000001343	LAMB3	-0.845271	0.218812	-0.881353	0.0508909	-0.195595	0.844729	-0.0816065	0.999973	-0.436087	0.6536	0.166317	0.998608	-0.194651	0.999626	0.0903657	0.996744	-0.325394	0.999976	-0.145079	0.931221	0.445729	0.361208	-0.108207	0.937496	0.129268	0.874546	0.306871	0.617465	0.758162	0.106468	-0.369775	0.767254
ENSGALG00000001347	LHX6	0.142343	0.938682	-0.0957775	0.876985	0.0774887	0.940087	0.261594	0.999973	0.406972	0.627184	-0.132436	0.998608	-0.145196	0.999626	-0.254243	0.996744	0.441637	0.999976	0.0597512	0.966058	-0.176137	0.701473	0.245141	0.816353	0.212237	0.743769	0.4851	0.278605	0.321375	0.481131	0.976791	0.031419
ENSGALG00000001348	TEKT3	-0.247499	0.93017	-0.540896	0.460043	-0.987444	0.268212	-0.787431	0.842074	-0.857681	0.485956	-0.265117	0.998608	-0.889555	0.652326	-0.749249	0.996744	-0.561688	0.999976	-0.822477	0.622452	-0.315409	0.65809	-0.384989	0.819206	0.593199	0.47896	0.885932	0.191595	0.100309	0.912477	-0.518865	0.755133
ENSGALG00000001350	RSPRY1	0.142857	0.838058	0.0644766	0.848751	0.334522	0.288393	0.0976459	0.999973	0.151798	0.759034	0.289949	0.998608	0.148016	0.999626	0.114326	0.996744	-0.116372	0.999976	0.143714	0.849429	0.253449	0.283906	0.0271371	0.968551	0.102409	0.782331	0.210829	0.443268	0.124504	0.656147	0.0642238	0.953513
ENSGALG00000001362	CLK3	0.191156	0.699388	0.148963	0.56387	-0.0489968	0.926396	-0.00596742	0.999973	0.0548623	0.915014	0.0252274	0.998608	0.0871102	0.999626	-0.0222058	0.996744	0.114999	0.999976	0.404917	0.275172	0.286998	0.196206	0.224396	0.709062	0.51981	0.0118209	0.394693	0.0625675	0.41654	0.04735	0.146516	0.81092
ENSGALG00000001363	MYBBP1A	-0.0671005	0.924376	-0.507836	0.000406714	-0.0983035	0.753663	-0.01371	0.999973	-0.164887	0.618057	-0.00187564	0.998608	-0.0768148	0.999626	0.0872477	0.996744	-0.22897	0.999976	-0.313849	0.245794	-0.166693	0.323215	-0.0302394	0.946891	-0.394582	0.0123481	-0.280932	0.081627	-0.267527	0.10379	-0.387265	0.0406162
ENSGALG00000001364	CSNK1A1L	0.0424409	0.979851	-0.0532562	0.90589	0.166233	0.770034	0.198746	0.999973	-0.00274465	0.996925	0.0234572	0.998608	0.136803	0.999626	0.19726	0.996744	0.0652236	0.999976	-0.22095	0.821904	-0.0463652	0.89638	0.0649246	0.93768	-0.0306804	0.956282	-0.0468018	0.924703	0.0159913	0.971222	0.255576	0.71545
ENSGALG00000001366	CASP9	0.0265975	0.99391	0.370295	0.448622	0.11595	0.910639	0.0316714	0.999973	-0.236682	0.810692	0.174141	0.998608	-0.21514	0.999626	0.122835	0.996744	-0.126681	0.999976	0.258961	0.852887	0.852761	0.067082	0.443107	0.72213	-0.0400643	0.963074	0.364819	0.500711	0.498507	0.281552	-0.295642	0.815509
ENSGALG00000001369		-0.206579	0.944507	0.0588746	0.957821	0.0151181	0.99156	0.0633342	0.999973	-0.529355	0.704197	-0.405282	0.998608	0.614908	0.898254	-0.211764	0.996744	-0.233767	0.999976	0.0304883	0.989808	1.25506	0.067082	0.452933	0.800089	0.385266	0.691218	0.514945	0.525613	1.58145	0.00887604	0.32835	0.876726
ENSGALG00000001370	ADAMTS8	0.200982	0.919313	-1.03227	0.0138346	-0.489706	0.508031	-0.507413	0.917484	-0.0889014	0.940723	-0.580426	0.998608	-0.593968	0.718725	-0.288539	0.996744	0.205736	0.999976	-0.547928	0.657432	-0.610226	0.20565	-0.094466	0.943532	0.0523758	0.953662	-0.425843	0.452609	-0.714776	0.132717	0.20122	0.907634
ENSGALG00000001371		0.534459	0.857331	0.0139411	0.993757	0.852597	0.56752	-0.57087	0.999973	-0.273002	0.903197	-0.283254	0.998608	0.690556	0.992046	-0.227092	0.996744	0.0508768	0.999976	-0.158439	0.961349	0.209363	0.854852	0.282995	NA	1.12556	0.273792	0.158975	0.913943	0.953254	0.330096	-0.558909	0.833933
ENSGALG00000001373	TRAF3IP3	0.0931344	0.976489	0.198101	0.784908	-0.0469966	0.973235	-0.151687	0.999973	0.108417	0.931573	0.300434	0.998608	-0.195799	0.999626	-0.38992	0.996744	-0.31953	0.999976	0.409953	0.812826	1.0448	0.0587403	0.156319	0.910491	0.0942861	0.923202	0.213028	0.784936	0.430439	0.455278	0.195153	0.922567
ENSGALG00000001374		0.375349	0.128055	0.292217	0.0918526	0.333273	0.158337	0.332633	0.457535	0.136284	0.731974	0.36724	0.585764	0.0906682	0.999626	0.402129	0.399337	0.0257659	0.999976	0.157504	0.792938	0.0681041	0.743997	0.124511	0.800741	-0.286639	0.159912	-0.144649	0.529656	-0.321509	0.0834813	0.004139	0.999113
ENSGALG00000001375	COX10	-0.51938	0.0773374	-0.270923	0.236679	-0.231063	0.521683	-0.0997754	0.999973	-0.361518	0.333785	-0.312546	0.998608	-0.0854361	0.999626	-0.0635893	0.996744	-0.25366	0.999976	-0.0586439	0.942926	-0.302818	0.194422	0.0437249	0.945219	-0.156281	0.633571	-0.316942	0.185633	-0.349401	0.128388	0.00655971	0.998953
ENSGALG00000001376	ARID3B	-0.107986	0.947975	0.128403	0.802058	-0.218293	0.754361	0.0602388	0.999973	-0.0877425	0.919245	0.378399	0.998608	-0.606869	0.472072	-0.199258	0.996744	-0.0547305	0.999976	0.255614	0.83847	0.0754577	0.859822	0.0605601	0.954716	0.641368	0.0877936	0.990343	0.0022083	0.233334	0.57651	0.448971	0.499827
ENSGALG00000001377	POLRMT	-0.283869	0.530685	-0.469175	0.0331447	-0.190947	0.65581	-0.143737	0.999973	-0.380036	0.343826	-0.222803	0.998608	-0.294623	0.731629	-0.241513	0.996744	-0.22597	0.999976	0.0050676	0.994023	0.124408	0.636507	0.159205	0.803245	-0.0578836	0.892758	-0.115578	0.737237	-0.130983	0.654629	-0.139872	0.848996
ENSGALG00000001378	C1orf74	-0.578866	0.781546	1.24322	0.0855559	-0.461517	0.761737	-0.523319	0.999973	-0.299845	0.871276	-0.432555	0.998608	-0.186615	0.999626	-0.259686	0.996744	0.140503	0.999976	0.303745	0.908693	0.64078	0.429414	0.0768169	0.974788	0.495623	0.665717	0.653306	0.489162	0.523566	0.558166	-0.589825	0.77484
ENSGALG00000001381	ACTG1	-0.01038	0.995128	-0.0877442	0.834181	0.054165	0.941308	-0.264669	0.999973	-0.250065	0.682173	-0.076849	0.998608	-0.0297041	0.999626	-0.0544963	0.996744	-0.061163	0.999976	0.194144	0.841667	-0.0263998	0.943701	0.00243002	0.997935	-0.2894	0.432221	-0.275007	0.427745	-0.0569387	0.88421	-0.345205	0.528006
ENSGALG00000001382	CDK11A	0.205507	0.621468	0.145641	0.532731	0.267208	0.351055	0.0591449	0.999973	0.103828	0.819745	0.195021	0.998608	0.201911	0.870042	0.163445	0.996744	-0.0787118	0.999976	0.277531	0.537894	0.0531016	0.822187	-0.0103415	0.987752	0.434497	0.0272201	0.551838	0.00210874	0.446041	0.0190623	0.205554	0.628284
ENSGALG00000001383	HTR4	-0.127331	0.952934	-0.246885	0.688097	-0.364054	0.67039	-0.104192	0.999973	-0.478953	0.622799	-0.568934	0.998608	-0.690229	0.606031	-0.50467	0.996744	-0.502721	0.999976	-0.274912	0.856934	-0.161199	0.766816	-0.183503	0.891031	0.197682	0.799052	0.187933	0.789996	0.137392	0.823584	-0.449234	0.68738
ENSGALG00000001387	SPNS2	-0.414231	0.815109	-0.501575	0.469037	-0.51216	0.628097	0.13856	0.999973	-0.0194442	0.990255	-0.00746885	0.998608	-0.229621	0.999626	-0.0462092	0.996744	-0.030577	0.999976	-0.475948	0.81779	-0.890444	0.163544	-0.334509	0.836256	0.0183232	0.988274	-0.309548	0.721041	-0.378779	0.601549	0.133407	0.968904
ENSGALG00000001389	TTLL11	-0.0073115	0.997435	-0.396988	0.209173	-0.460615	0.290003	-0.00960356	0.999973	0.309344	0.629481	-0.0731693	0.998608	-0.206342	0.999626	0.183158	0.996744	-0.0966549	0.999976	-0.513335	0.403668	-0.229124	0.491315	-0.103943	0.905235	-0.567742	0.090735	-0.647083	0.0327833	-0.772006	0.00977987	-0.642854	0.114805
ENSGALG00000001391	PLLP	-0.785355	0.745136	0.779064	0.437038	0.579266	0.75246	0.517663	0.999973	-0.0298063	0.990324	-0.170552	0.998608	0.427955	0.999626	0.0820596	0.996744	0.407418	0.999976	0.284959	0.930177	0.644822	0.523791	1.1522	0.621891	-0.429147	0.785933	-0.145674	0.92699	0.524204	0.653231	1.65063	0.199497
ENSGALG00000001392	MMP23B	0.61366	0.585245	0.0815599	0.927183	-0.00793952	0.995374	-0.452455	0.999973	0.590127	0.607696	0.0870881	0.998608	-0.030544	0.999626	-0.326478	0.996744	0.191193	0.999976	-0.381418	0.841582	-1.07345	0.0736712	-0.981079	0.350897	-0.104974	0.921221	-0.197801	0.823433	-0.716024	0.224085	0.181037	0.941552
ENSGALG00000001394	UBL7	-0.274976	0.764704	-0.213746	0.632299	-0.291694	0.648049	-0.204396	0.999973	-0.527327	0.40251	-0.223442	0.998608	-0.439317	0.733574	-0.178285	0.996744	-0.351044	0.999976	0.170106	0.889215	0.304919	0.41854	0.254211	0.800089	0.0378842	0.956967	0.240303	0.607208	0.280444	0.487249	-0.0165997	0.996929
ENSGALG00000001405	IRF6	0.0461052	0.987206	0.242403	0.651249	0.0582741	0.958806	-0.138115	0.999973	-0.117034	0.906943	0.194641	0.998608	-0.163171	0.999626	-0.00882316	0.996744	-0.259747	0.999976	0.14444	0.924834	0.453678	0.307994	0.18449	0.873468	0.236037	0.723011	0.309225	0.57543	0.637104	0.143546	-0.391955	0.700201
ENSGALG00000001407	ADAMTS15	-0.0690553	0.979871	-0.539016	0.263492	-0.153572	0.884393	-0.228996	0.999973	0.0656939	0.960712	0.0188404	0.998608	-0.195055	0.999626	-0.0444945	0.996744	0.377491	0.999976	-0.0192435	0.990357	0.215989	0.679492	0.271975	0.823619	0.0607424	0.947129	0.110984	0.885528	-0.220554	0.704228	0.512216	0.596516
ENSGALG00000001409	IL12B	-0.459928	0.938542	0.170934	0.937947	-0.60744	0.832337	0.903802	0.999973	0.0550117	0.987182	0.398597	0.998608	0.494834	0.999626	1.32494	0.996744	-0.694479	0.999976	0.224704	0.96356	-1.60357	0.314584	-0.436537	NA	-0.303972	0.899808	-1.14297	0.554589	-0.022563	0.992369	0.983025	0.800663
ENSGALG00000001410	SPNS3	0.436307	0.809132	0.674891	0.323819	0.874794	0.348861	0.520846	0.999973	-0.085838	0.962848	0.383651	0.998608	0.610649	0.919702	0.166176	0.996744	0.303892	0.999976	0.403627	0.850101	0.828399	0.222996	0.911434	0.529487	-0.487283	0.618093	0.0979106	0.932783	0.299133	0.727712	-0.0943651	0.983488
ENSGALG00000001412	SEMA7A	-0.116146	0.944507	-0.180771	0.698652	-0.210045	0.769646	0.199277	0.999973	0.158024	0.852855	-0.302115	0.998608	0.158361	0.999626	0.0302285	0.996744	0.240212	0.999976	0.104164	0.935303	-0.186202	0.640808	0.635115	0.343607	0.180699	0.754555	-0.0996718	0.86651	0.197361	0.655077	0.328134	0.704118
ENSGALG00000001416	ADRA1B	-0.432786	0.75568	0.262707	0.714329	0.746877	0.341414	0.551505	0.959846	0.133748	0.917564	-0.122016	0.998608	0.305909	0.999626	0.424214	0.996744	0.184213	0.999976	0.514974	0.759379	0.146506	0.827852	0.340366	0.815381	-1.09732	0.0718786	0.109016	0.906187	0.209299	0.775509	0.708815	0.464887
ENSGALG00000001418	GUCA1B	0.337938	NA	-2.01243	NA	-4.30116	NA	-1.5935	0.999973	-0.487416	NA	-2.48201	0.998608	-0.108717	0.999626	-0.895291	0.996744	-3.29011	NA	1.09106	NA	-2.17476	NA	-2.53899	NA	-3.02445	NA	1.24808	NA	-2.04022	NA	-3.44968	NA
ENSGALG00000001419	DAB2IP	-0.385148	0.69029	-0.367283	0.437038	-0.284261	0.727055	0.101034	0.999973	-0.252262	0.79246	-0.0438565	0.998608	-0.147933	0.999626	-0.104011	0.996744	-0.0662325	0.999976	-0.250319	0.853618	-0.636072	0.153117	-0.0487403	0.970201	-0.0326776	0.968438	0.149591	0.823265	-0.345189	0.467728	0.370799	0.722208
ENSGALG00000001420	RALGAPB	-0.115719	0.947252	-0.443108	0.249652	-0.257186	0.720648	0.0779174	0.999973	0.0875908	0.923657	0.0616409	0.998608	-0.120935	0.999626	-0.042048	0.996744	-0.155478	0.999976	-0.271313	0.833494	-0.420183	0.282823	-0.10262	0.925476	0.0917493	0.892084	0.177329	0.745856	-0.0678227	0.896457	0.20303	0.869422
ENSGALG00000001425	SNX19	0.149041	0.852389	-0.0323018	0.935156	-0.0236886	0.97119	0.037947	0.999973	-0.129855	0.817514	-0.0534234	0.998608	-0.0471549	0.999626	0.155493	0.996744	0.0563393	0.999976	0.189217	0.821904	0.415165	0.107901	0.401687	0.409316	-0.0372167	0.938955	0.117111	0.741909	0.0717745	0.82436	-0.2015	0.749523
ENSGALG00000001428	EFHD1	0.0435181	0.976911	0.339483	0.168532	0.145161	0.768906	0.0761375	0.999973	0.0708233	0.903236	0.276601	0.998608	0.202672	0.969926	0.289211	0.996744	-0.0703584	0.999976	0.181777	0.830574	-0.0331799	0.916272	0.310245	0.617112	-0.403163	0.141647	-0.195255	0.538155	-0.162211	0.581321	-0.386334	0.311418
ENSGALG00000001429	TTC1	0.0507992	0.976626	0.809237	0.00111064	0.430483	0.271611	0.235488	0.999973	-0.128295	0.845843	-0.0434136	0.998608	0.239954	0.956983	0.11377	0.996744	-0.127668	0.999976	0.147287	0.879113	0.26134	0.380243	0.164254	0.823636	-0.0892909	0.854075	-0.0466083	0.924301	0.198124	0.544998	0.0980022	0.932252
ENSGALG00000001431	GUCA1A	1.72412	NA	-0.426579	NA	-0.103797	NA	-0.960171	0.999973	1.65088	NA	-0.896131	0.998608	0.0315585	0.999626	-1.14183	0.996744	0.891295	NA	-0.683991	NA	0.124104	NA	-1.02218	NA	0.195201	NA	1.06945	NA	2.22778	NA	1.02209	NA
ENSGALG00000001433	B3GNTL1	0.711449	0.167541	0.944124	0.00337759	0.957179	0.0322597	0.810909	0.244684	0.399856	0.590236	0.121519	0.998608	0.689914	0.38701	0.314677	0.996744	0.25625	0.999976	0.613317	0.389033	0.863139	0.0301068	0.564754	0.488907	0.343231	0.480337	0.283142	0.547583	0.57098	0.136301	0.171483	0.900924
ENSGALG00000001434	STOM	-0.286159	0.793306	0.234109	0.637933	-0.00813519	0.993315	0.0264209	0.999973	-0.373715	0.652695	-0.228169	0.998608	-0.12917	0.999626	0.258765	0.996744	-0.384539	0.999976	-0.194621	0.88708	0.206989	0.638103	0.331027	0.771922	0.286502	0.616774	-0.187146	0.747646	0.159276	0.754311	-0.314323	0.763196
ENSGALG00000001437	NTM	-0.0202377	0.997159	-1.65922	0.0194356	-0.102264	0.958806	-0.523255	0.999973	-0.135994	0.944538	-0.170576	0.998608	-0.321426	0.999626	-0.185356	0.996744	-0.132433	0.999976	-0.598303	0.811634	0.0385769	0.968456	0.0275168	0.992815	0.130028	0.928841	-0.0532574	0.969537	0.314204	0.740187	0.687861	0.692208
ENSGALG00000001439	RANBP10	-0.180659	0.757568	-0.371884	0.0976635	-0.00804955	0.988889	0.132861	0.999973	-0.192734	0.700913	-0.138246	0.998608	0.0435618	0.999626	0.0143929	0.996744	-0.298933	0.999976	0.0777547	0.925239	0.0360947	0.900642	0.18273	0.784219	0.579805	0.00803261	0.652539	0.0016033	0.5104	0.0215728	0.530622	0.0525768
ENSGALG00000001440	ACTL9	0.0292533	NA	0.53517	NA	-0.103797	NA	0.00157927	0.999973	-0.124711	NA	0.0656187	0.998608	2.34055	0.999626	0.781665	0.996744	-0.0699211	NA	0.277758	NA	0.124104	NA	0.901315	NA	0.195734	NA	0.259154	NA	0.309212	NA	-0.00933714	NA
ENSGALG00000001441	UBE2G1	0.299676	0.698735	0.45439	0.172422	0.629578	0.153929	0.39991	0.863288	-0.00395009	0.996644	-0.249709	0.998608	0.164724	0.999626	0.247076	0.996744	0.416737	0.999976	-0.0922668	0.941237	0.0267505	0.951601	0.332741	0.731501	-0.105224	0.855771	-0.577073	0.0890393	-0.234722	0.54647	0.262255	0.767254
ENSGALG00000001442	OPCML	0.410131	0.898334	-0.591308	0.557862	0.0155486	0.993543	-0.614752	0.999973	0.224967	0.909689	-0.543225	0.998608	0.297582	0.999626	0.40635	0.996744	0.634901	0.999976	-0.327109	0.909485	-0.119187	0.909313	0.686459	0.773661	0.455824	0.730201	0.273734	0.834906	0.0506541	0.968639	0.93362	0.581359
ENSGALG00000001445	FABP6	-0.293112	0.841774	0.524351	0.263336	-0.13905	0.899264	0.104643	0.999973	-0.128529	0.905905	0.00463113	0.998608	0.151941	0.999626	0.12076	0.996744	-0.336027	0.999976	0.0444898	0.978685	0.302758	0.548291	-0.245504	0.844257	-0.0364748	0.968383	-0.363989	0.539924	0.146439	0.814823	-0.923145	0.16324
ENSGALG00000001446	GSN	-0.0849936	0.955238	-0.208253	0.61436	0.0391698	0.966229	0.036348	0.999973	-0.0361376	0.972505	0.0618765	0.998608	0.181979	0.999626	0.314134	0.996744	-0.109633	0.999976	0.226158	0.842167	0.522947	0.136857	0.418433	0.615138	-1.00379	0.000971426	-0.660961	0.043024	-0.587553	0.0792992	-0.313182	0.689931
ENSGALG00000001449	STRA6	-0.0448742	0.989791	-0.136846	0.852141	0.10083	0.934908	0.029699	0.999973	-0.637009	0.504754	-0.0263071	0.998608	-0.586584	0.757301	-0.236989	0.996744	-0.297829	0.999976	0.300325	0.852738	0.625487	0.220365	0.258633	0.842572	0.828938	0.117673	0.990638	0.0383177	0.912996	0.0614051	-0.0409427	0.992572
ENSGALG00000001450		-1.36591	0.29517	0.0388404	0.978449	-1.47836	0.174997	-0.0335688	0.999973	-0.115227	0.9571	0.668293	0.998608	-0.456551	0.999626	0.444845	0.996744	0.343519	0.999976	-0.16966	0.956014	-1.07627	0.202667	0.325556	0.890639	-0.0120281	0.993469	0.676669	0.496761	-0.727644	0.415672	0.915032	0.581103
ENSGALG00000001452	ATP5PB	-0.0858668	0.971651	1.02693	0.00558815	0.31956	0.677518	-0.0286854	0.999973	-0.174194	0.859916	-0.198746	0.998608	0.173771	0.999626	0.0822485	0.996744	0.116413	0.999976	0.0284967	0.984145	0.110309	0.824328	0.196134	0.859802	-0.341033	0.552882	-0.70604	0.0957016	-0.340476	0.468545	-0.292755	0.801385
ENSGALG00000001459	TNNC1	-0.185192	0.947315	0.380052	0.606842	0.133966	0.928058	-0.0165872	0.999973	-0.877845	0.408042	-0.737115	0.998608	-0.119544	0.999626	-0.30693	0.996744	-0.0639216	0.999976	0.302014	0.884752	-0.348947	0.59368	0.0639272	0.973126	-0.0601359	0.958964	0.0809189	0.939761	-0.325553	0.658175	0.782126	0.46601
ENSGALG00000001462	ADORA3	-0.330783	0.93017	0.298416	0.807877	0.096981	0.966707	-0.464554	0.999973	-0.148043	0.946554	0.556275	0.998608	0.136155	0.999626	-0.387832	0.996744	-0.181214	0.999976	0.173765	0.956084	0.662262	0.455377	-0.116075	0.962391	-0.171852	0.914946	0.660386	0.530835	0.193093	0.867854	0.276084	0.939623
ENSGALG00000001463	PDIK1L	0.570336	0.384936	0.311592	0.493115	0.347292	0.61155	0.29379	0.999973	0.653065	0.310808	0.205128	0.998608	0.139162	0.999626	-0.162912	0.996744	0.27813	0.999976	0.216818	0.870941	-0.091236	0.848354	-0.0650936	0.95558	0.284173	0.61753	0.205386	0.714723	-0.179249	0.718431	-0.0989872	0.962091
ENSGALG00000001465	RPL38	-0.139001	0.965586	1.80946	0.000820088	0.00670259	0.996571	-0.233071	0.999973	-0.217571	0.879675	-0.015593	0.998608	0.144196	0.999626	0.0947637	0.996744	-0.0234031	0.999976	0.420748	0.841402	0.385717	0.562168	0.283745	0.862194	-0.0375548	0.9765	-0.334526	0.697802	0.152142	0.853494	-0.457099	0.783201
ENSGALG00000001467	ANKFY1	-0.0539108	0.989677	-0.089921	0.922823	-0.278947	0.818676	0.0366198	0.999973	0.320413	0.80942	0.361203	0.998608	-0.0848699	0.999626	0.0523671	0.996744	0.15694	0.999976	-0.242187	0.904949	-0.82164	0.178278	-0.349806	0.819445	-0.228997	0.817012	-0.19752	0.831585	-0.844871	0.160469	-0.162922	0.954352
ENSGALG00000001470	STOML1	0.19116	0.950728	1.69423	0.00365949	0.65119	0.548275	0.39463	0.999973	0.0888788	0.962647	0.456797	0.998608	0.121038	0.999626	-0.00910004	0.996744	0.178384	0.999976	0.921004	0.543001	1.52334	0.0316949	0.804387	0.631272	1.2421	0.0700069	1.6159	0.00820345	1.2315	0.0597693	0.207954	0.943704
ENSGALG00000001472	JAM3	0.0960723	0.957215	-0.22975	0.631063	-0.0551508	0.955741	-0.227153	0.999973	0.255867	0.76153	-0.00301291	0.998608	0.0510417	0.999626	-0.283851	0.996744	0.287318	0.999976	-0.170016	0.89576	-0.466106	0.243435	-0.2617	0.80035	0.059958	0.936442	0.0758556	0.906809	-0.213479	0.649435	0.454362	0.538484
ENSGALG00000001473	MIB2	-0.205489	0.509563	-0.297787	0.0607879	0.0324388	0.939946	-0.172999	0.956097	-0.160176	0.644922	-0.0189249	0.998608	0.0343618	0.999626	-0.0461645	0.996744	-0.255878	0.933416	-0.121487	0.833578	-0.0794815	0.673715	-0.0139536	0.978792	-0.128281	0.587965	0.0905898	0.700817	0.0096018	0.970961	-0.052523	0.9454
ENSGALG00000001474	RAB14	0.277669	0.384936	0.487699	0.00406653	0.464445	0.0488633	0.278354	0.699175	0.059224	0.896937	0.148742	0.998608	0.261656	0.661433	0.274066	0.985407	0.0736505	0.999976	0.132821	0.841402	0.236355	0.236403	0.159324	0.771922	-0.323878	0.11829	-0.265922	0.196885	-0.0291331	0.916377	-0.195031	0.642913
ENSGALG00000001475	STMN1	0.835491	0.219053	1.03863	0.0127795	0.751316	0.236112	-0.109555	0.999973	0.869306	0.227906	0.138743	0.998608	0.690439	0.58904	0.21846	0.996744	0.808807	0.695661	0.258176	0.86964	0.1519	0.779694	0.0185677	0.992004	0.826926	0.0955315	0.126838	0.868821	0.653422	0.174653	0.0434618	0.991337
ENSGALG00000001476		-0.0226864	0.978553	0.0760513	0.663962	0.197227	0.31408	0.0278268	0.999973	-0.0907966	0.765284	0.0226255	0.998608	0.194693	0.633097	0.0700554	0.996744	-0.0374026	0.999976	-0.0612209	0.89576	0.0784163	0.604296	-0.0611355	0.870884	0.113825	0.547689	0.104794	0.553877	0.242715	0.0799501	0.316479	0.0527245
ENSGALG00000001479	CYB5D2	-0.0651146	0.978553	0.801892	0.0223625	0.121395	0.891192	-0.121082	0.999973	-0.221132	0.801489	-0.0927178	0.998608	-0.0871519	0.999626	-0.0593044	0.996744	0.0372457	0.999976	0.237593	0.850846	0.243589	0.561445	0.14502	0.893814	-0.475688	0.304435	-0.473267	0.274438	-0.222106	0.638014	-0.190918	0.887776
ENSGALG00000001480		-0.546677	0.540216	-0.413858	0.422983	-0.635322	0.342743	-0.332945	0.999973	-0.587476	0.521759	-0.462159	0.998608	-0.449509	0.897454	-0.263683	0.996744	-0.0847809	0.999976	-0.415238	0.784455	-0.107843	0.846789	-0.128249	0.92451	-0.0143378	0.988255	-0.651823	0.190799	-0.50926	0.309267	-0.0509615	0.988408
ENSGALG00000001483		0.28802	0.73218	0.115918	0.814937	0.12749	0.865771	-0.166665	0.999973	-0.0815653	0.922965	-0.244221	0.998608	0.0353265	0.999626	-0.289715	0.996744	-0.151026	0.999976	0.261869	0.822257	0.0933239	0.820528	-0.381364	0.687881	0.206186	0.696966	0.220742	0.632467	0.437388	0.228884	0.00126496	0.999536
ENSGALG00000001486	ZAP70	-1.04699	0.285076	-0.180434	0.849989	0.077267	0.965077	-0.439049	0.999973	-0.661358	0.609062	0.543244	0.998608	0.436784	0.999626	-0.446119	0.996744	-0.657295	0.999976	0.46418	0.830471	0.892816	0.178413	-0.0532967	0.978644	-1.07589	0.118585	-0.259117	0.789392	0.543309	0.447822	-0.380246	0.843194
ENSGALG00000001489	SSU72	0.169188	0.824621	0.809483	0.000345234	0.398098	0.261011	0.237556	0.999973	-0.0168841	0.981767	0.0685521	0.998608	0.248037	0.897454	0.319241	0.996744	-0.11461	0.999976	0.0455689	0.96173	0.231315	0.394926	0.186981	0.800089	-0.0995718	0.819454	0.0988776	0.802455	0.223368	0.436754	0.00409463	0.999536
ENSGALG00000001490	KCNJ13	-1.21033	NA	-0.264081	NA	-0.0894447	NA	0.0358321	0.999973	-1.03283	NA	0.869887	0.998608	0.585756	0.999626	-1.48153	0.996744	-2.83385	NA	-2.06951	NA	-0.81427	NA	-3.23925	NA	-2.56818	NA	0.83961	NA	-1.30067	NA	0.00565038	NA
ENSGALG00000001491		0.539979	0.507179	-0.0476413	0.945975	0.269	0.746515	-0.145848	0.999973	0.835047	0.201088	0.402327	0.998608	0.52929	0.730116	0.373044	0.996744	0.610007	0.999976	-0.0678504	0.965709	-0.564594	0.214171	-0.021107	0.988988	0.664781	0.175849	0.244475	0.678079	-0.0171634	0.979573	-0.440054	0.657842
ENSGALG00000001492	NDRG3	-0.225583	0.621468	0.0216981	0.952791	-0.038869	0.945448	-0.301999	0.728051	-0.264016	0.550361	-0.131022	0.998608	0.0126698	0.999626	-0.0558317	0.996744	-0.211102	0.999976	0.00650466	0.993321	-0.0555798	0.830915	-0.163577	0.794559	-0.0985928	0.781818	-0.0396229	0.91547	0.11628	0.662647	-0.124743	0.853773
ENSGALG00000001501	MAPK1	-0.133462	0.951536	-0.18494	0.773896	-0.157042	0.881675	0.124999	0.999973	0.158071	0.8851	0.104975	0.998608	-0.0457974	0.999626	0.0913476	0.996744	-0.0163494	0.999976	-0.457276	0.752538	-0.808202	0.103225	-0.341551	0.799078	-0.166358	0.834939	-0.0802864	0.921066	-0.427968	0.408484	0.184619	0.920563
ENSGALG00000001502	UTP11	-0.0529824	0.978553	0.381666	0.230577	0.244251	0.670151	-0.0997558	0.999973	-0.207494	0.764006	0.062109	0.998608	0.256945	0.969817	0.0951841	0.996744	-0.166405	0.999976	0.143596	0.893839	0.285915	0.388913	0.191737	0.816257	0.235706	0.595196	0.28925	0.450099	0.660149	0.0298863	0.226518	0.795593
ENSGALG00000001503	TBCD	-0.0360303	0.965183	-0.451259	0.00129121	-0.118647	0.683855	-0.105125	0.999973	-0.023413	0.956832	-0.103655	0.998608	0.0694487	0.999626	0.145588	0.996744	-0.0777951	0.999976	-0.358391	0.138741	-0.0773255	0.661763	0.063435	0.885587	-0.237557	0.185087	-0.477894	0.000678726	-0.174943	0.303348	-0.4456	0.00903592
ENSGALG00000001504	DDX20	0.0300377	0.980128	0.479369	0.00813413	0.325769	0.242458	0.235908	0.87902	-0.0387727	0.940723	0.151587	0.998608	0.193178	0.908805	0.209775	0.996744	-0.15455	0.999976	0.0700209	0.924023	0.24967	0.240103	0.30055	0.516423	-0.49993	0.0121803	-0.335865	0.10965	-0.0683663	0.799217	-0.186665	0.709933
ENSGALG00000001506	PTTG2	0.640427	0.50829	1.37192	0.00275327	0.774958	0.288865	0.0934897	0.999973	0.498217	0.647046	0.142481	0.998608	0.499345	0.900193	0.217319	0.996744	0.279563	0.999976	0.202917	0.910477	0.4907	0.374763	0.174573	0.904416	0.00310194	0.997657	-0.254646	0.736119	0.462467	0.428573	-0.759443	0.381442
ENSGALG00000001512	KCND1	0.254693	0.953438	-0.813761	0.455389	-0.21586	0.926982	-0.617966	0.999973	-0.437632	0.851509	-0.832762	0.998608	-0.38447	0.999626	0.678889	0.996744	-0.15979	0.999976	-1.09093	0.683697	-0.716143	0.491815	0.0327919	0.993028	0.366528	0.824359	-0.409293	0.774634	0.309933	0.802444	1.01356	0.623009
ENSGALG00000001513	CNTRL	0.238817	0.865707	-0.0716248	0.912629	-0.0518145	0.963426	0.219451	0.999973	0.478527	0.567375	0.41367	0.998608	0.289836	0.999626	0.454676	0.996744	0.0403422	0.999976	-0.0187129	0.989956	0.0546518	0.916747	-0.0345173	0.978792	0.426492	0.416057	0.544158	0.226397	0.224731	0.656154	-0.197976	0.892611
ENSGALG00000001518	ZNF750	-0.0632486	0.984379	-0.451543	0.433553	-0.0113256	0.992203	-0.469898	0.999973	0.00699985	0.996644	0.394158	0.998608	-0.187019	0.999626	0.00971948	0.996744	-0.610023	0.999976	-0.170901	0.926136	-0.109782	0.859568	-0.315268	0.816257	0.61052	0.324086	0.994507	0.0482637	0.498362	0.376314	0.19155	0.925376
ENSGALG00000001521	VPS26B	-0.228223	0.601437	-0.177301	0.465203	-0.0988041	0.824075	-0.256527	0.855952	-0.369602	0.281496	0.00441567	0.998608	-0.176386	0.966582	-0.109943	0.996744	-0.426376	0.400201	-0.103774	0.88708	-0.212121	0.343742	-0.417918	0.261055	-0.130125	0.688276	0.189213	0.468918	-0.0562135	0.842901	-0.1669	0.767162
ENSGALG00000001522	PHF20	0.032838	0.990581	-0.218638	0.666746	0.0719238	0.944687	0.101697	0.999973	0.342415	0.69091	0.279027	0.998608	0.299359	0.994909	0.141245	0.996744	-0.0340888	0.999976	-0.108981	0.941758	-0.371579	0.379306	-0.187664	0.859841	-0.0784747	0.916693	0.118039	0.856764	-0.109221	0.83639	0.160928	0.917913
ENSGALG00000001525	CALCOCO2	0.0701182	0.976911	0.751043	0.04208	0.594646	0.286911	0.332304	0.999973	0.301541	0.733415	0.660773	0.983933	0.545559	0.661433	0.351751	0.996744	-0.0375155	0.999976	0.540437	0.575104	0.263449	0.540914	0.154402	0.891163	0.169541	0.798903	0.852227	0.0264341	0.571685	0.16566	-0.171261	0.90943
ENSGALG00000001527	VWA1	-0.191938	0.892269	-0.699267	0.0412846	-0.422472	0.458649	-0.579133	0.633906	-0.109163	0.900745	-0.110399	0.998608	-0.0958366	0.999626	-0.379045	0.996744	0.0933884	0.999976	-0.213609	0.857889	-0.583479	0.134457	-0.265388	0.800089	-0.149557	0.80909	-0.225943	0.650354	-0.491345	0.203555	0.246585	0.817698
ENSGALG00000001529	THYN1	-0.257714	0.908432	1.30653	0.00803942	0.254084	0.827115	-0.329952	0.999973	-0.166882	0.899832	-0.220721	0.998608	-0.096149	0.999626	-0.345603	0.996744	0.017159	0.999976	0.0454002	0.981657	0.0620274	0.930338	-0.398427	0.800089	1.36487	0.010327	1.18214	0.0259133	1.19835	0.025073	0.786657	0.389141
ENSGALG00000001531	FN3K	0.159948	0.944507	0.609346	0.214016	0.337671	0.719272	0.20536	0.999973	0.198596	0.862879	-0.0705749	0.998608	0.450808	0.92109	0.238746	0.996744	0.349742	0.999976	0.031961	0.984692	-0.392145	0.456472	-0.0791008	0.957081	-0.0487105	0.959427	0.273995	0.684601	-0.173382	0.787114	0.578489	0.543222
ENSGALG00000001533		0.0136333	0.997159	0.0932864	0.900939	-0.022189	0.986228	0.552555	0.87902	0.0703056	0.9571	-0.0202505	0.998608	-0.249384	0.999626	0.568272	0.996744	-0.062455	0.999976	-0.0766301	0.965544	0.368319	0.470939	0.609476	0.607036	0.320252	0.649383	0.463533	0.421254	0.637078	0.201615	0.0175448	0.99822
ENSGALG00000001534	TMEM88B	-0.841011	NA	0.201288	NA	1.21323	0.678463	1.32423	0.999973	-0.169368	NA	0.113542	0.998608	1.83062	0.762904	1.11199	0.996744	0.398073	NA	-0.185008	NA	1.06129	NA	2.4389	NA	-0.620025	NA	-1.43643	NA	0.2872	NA	0.954692	0.900714
ENSGALG00000001536		-0.225493	0.636848	-0.495817	0.0144176	-0.214899	0.563449	-0.191782	0.999973	-0.261887	0.562016	-0.0121992	0.998608	-0.00395661	0.999626	-0.137555	0.996744	-0.0490783	0.999976	-0.0274442	0.971921	0.12848	0.596569	0.19166	0.764487	0.210205	0.473414	0.448696	0.0373387	0.365082	0.105102	0.456688	0.107802
ENSGALG00000001538	ST7L	0.18977	0.620616	0.392694	0.0175199	0.261505	0.311329	0.31896	0.520841	0.173531	0.647116	0.169921	0.998608	0.129916	0.999626	0.130984	0.996744	0.0587544	0.999976	0.311957	0.375106	0.456986	0.0192474	0.308664	0.389064	-0.267854	0.200086	-0.104827	0.679086	-0.0822803	0.720289	-0.413405	0.0618246
ENSGALG00000001540	SF3A3	0.137881	0.846711	0.665571	0.000704077	0.504613	0.0695424	0.14145	0.999973	-0.00302922	0.996644	0.20714	0.998608	0.39135	0.44419	0.348448	0.900429	-0.101813	0.999976	0.318723	0.517415	0.483214	0.0447429	0.252334	0.673918	-0.193931	0.522634	-0.0307224	0.937898	0.144849	0.583471	-0.274267	0.516716
ENSGALG00000001542	MRPL20	-0.0844351	0.973492	0.732735	0.0655679	-0.149892	0.87284	-0.185405	0.999973	-0.198299	0.843686	-0.177013	0.998608	-0.334916	0.985422	-0.140548	0.996744	0.0491433	0.999976	-0.024848	0.987893	-0.0499286	0.92655	0.0236844	0.987673	0.791793	0.0741318	0.571994	0.21006	0.401552	0.387297	0.397002	0.691528
ENSGALG00000001545	RAB40B	0.257551	0.655457	-0.000528024	0.999198	0.126648	0.817858	-0.0351371	0.999973	0.173015	0.765385	-0.17449	0.998608	0.334385	0.72068	0.087891	0.996744	0.300663	0.999976	-0.158641	0.852887	0.240662	0.387798	-0.0270383	0.974448	0.037747	0.941345	-0.203776	0.545213	0.188068	0.538932	-0.246724	0.693641
ENSGALG00000001546	ZZEF1	-0.424396	0.743924	-0.391168	0.522532	-0.42685	0.648989	0.0534429	0.999973	-0.139527	0.910413	0.27307	0.998608	-0.221491	0.999626	0.230821	0.996744	-0.372331	0.999976	-0.240565	0.893422	-0.758576	0.165956	-0.218521	0.877169	-0.301621	0.709974	0.00526535	0.995325	-0.67122	0.221864	-0.176374	0.936506
ENSGALG00000001547	CAPZA1	0.219238	0.719815	0.573024	0.0128048	0.299541	0.446254	-0.00282211	0.999973	0.0395703	0.955391	-0.0382999	0.998608	0.13147	0.999626	0.113135	0.996744	0.145841	0.999976	-0.0569428	0.950207	-0.167277	0.546672	-0.0497378	0.945219	-0.183616	0.619938	-0.442429	0.088185	-0.304963	0.262555	-0.234625	0.701902
ENSGALG00000001550	RBM39	0.29979	0.110535	0.110067	0.488659	0.197995	0.313328	0.188197	0.747753	0.253092	0.240901	0.141194	0.998608	0.175133	0.723632	0.170442	0.996744	0.0811302	0.999976	0.217299	0.441153	0.244337	0.0968683	0.231424	0.394681	0.297251	0.031395	0.248922	0.0720159	0.310691	0.0197296	0.0962274	0.804687
ENSGALG00000001551	CCNL2	0.370284	0.376899	0.423591	0.0774155	0.170537	0.725622	0.45567	0.47128	0.408	0.330322	0.267663	0.998608	0.0241962	0.999626	0.326543	0.996744	0.0853937	0.999976	0.316659	0.624064	0.182491	0.500645	0.359054	0.544965	0.375444	0.188851	0.30105	0.29008	0.144122	0.639532	0.309399	0.51744
ENSGALG00000001555	AURKAIP1	-0.153129	0.925099	0.785716	0.0194356	0.203028	0.788633	0.176722	0.999973	-0.248466	0.761773	-0.283697	0.998608	-0.0341667	0.999626	0.123175	0.996744	-0.0845566	0.999976	0.203422	0.871251	0.233077	0.56327	0.276549	0.797034	0.0184324	0.98042	-0.115009	0.847293	0.152383	0.748184	0.0645885	0.978046
ENSGALG00000001557	ACAD8	-0.0622984	0.978553	-0.0775205	0.892046	0.285297	0.674109	0.0694671	0.999973	-0.486006	0.496061	-0.436541	0.998608	-0.00274594	0.999626	-0.145735	0.996744	0.234083	0.999976	0.0298021	0.981994	0.100384	0.819719	0.370462	0.728583	0.0288339	0.968438	-0.451497	0.274764	-0.285233	0.498384	0.0249514	0.994782
ENSGALG00000001558	MOV10	0.449772	0.856816	1.16504	0.106612	0.858307	0.458649	0.989558	0.763636	0.535582	0.748718	0.9959	0.998608	0.546326	0.999626	0.659011	0.996744	0.147295	0.999976	1.64014	0.164764	1.70022	0.0352267	1.66985	0.162507	1.78558	0.0137251	2.18034	0.0011943	1.92467	0.00655993	0.228045	0.947457
ENSGALG00000001559	ZP3	-3.94038	0.152178	0.299421	0.925371	0.570575	0.900333	-3.11337	0.620111	-3.20975	0.305061	1.80426	0.998608	-0.275981	0.999626	-1.79362	0.996744	-1.6985	0.999976	-0.321477	0.965544	2.8817	0.153639	-0.502719	0.927036	-3.04006	0.154004	0.543596	0.866959	0.742456	0.768026	-2.44758	0.494779
ENSGALG00000001561	MXRA8	0.38332	0.478658	0.134813	0.735072	0.326357	0.491534	-0.114609	0.999973	0.249614	0.701128	0.106331	0.998608	0.197092	0.999626	-0.15443	0.996744	0.429351	0.999976	0.311734	0.733494	0.310283	0.323503	-0.0631124	0.941168	-0.376159	0.289635	-0.15298	0.721187	-0.245887	0.465775	0.0802711	0.957111
ENSGALG00000001563	WDR45B	0.158396	0.600353	0.188144	0.205648	0.21225	0.308627	0.0722091	0.999973	0.0152771	0.973102	0.0584426	0.998608	0.123311	0.963848	0.185481	0.996744	-0.055896	0.999976	0.128122	0.793046	0.189166	0.216695	0.191777	0.595112	0.0911536	0.685453	0.11457	0.541435	0.223752	0.138981	-0.0352156	0.965076
ENSGALG00000001564	ATP2A3	-0.689065	0.298089	-1.23774	0.00108361	-0.463958	0.493717	-0.0560117	0.999973	-0.436533	0.62126	-0.73407	0.910637	-0.0835562	0.999626	-0.281909	0.996744	0.259225	0.999976	-0.449244	0.730627	-0.310957	0.49865	0.273396	0.808329	-0.472111	0.375343	-1.34299	0.000401792	-1.03955	0.0108472	-0.349453	0.749523
ENSGALG00000001565	C5	0.119478	0.967143	-0.0293571	0.975362	-0.540542	0.534746	0.574019	0.94299	0.692428	0.498169	0.154967	0.998608	-0.196369	0.999626	0.75337	0.996744	0.0397615	0.999976	-0.712555	0.610528	-0.124435	0.845568	0.205788	0.895189	-0.0822221	0.938859	-0.00296571	0.997697	-0.420162	0.493296	-0.235324	0.915462
ENSGALG00000001568	NFS1	0.128653	0.848956	0.0561887	0.857973	0.249772	0.428805	0.119482	0.999973	0.186186	0.675009	-0.0402153	0.998608	0.182078	0.95205	0.0923329	0.996744	0.181186	0.999976	-0.194655	0.769383	-0.000893206	0.997351	0.056498	0.926123	-0.118151	0.717817	-0.419629	0.0394535	-0.205489	0.369847	-0.0331508	0.980794
ENSGALG00000001569	RHOC	-0.625727	0.418745	0.478639	0.315464	-0.148869	0.884273	-0.0489131	0.999973	-0.694824	0.368609	-0.0668447	0.998608	-0.215171	0.999626	-0.159551	0.996744	-0.52275	0.999976	0.544056	0.64911	0.358975	0.453446	0.396762	0.758135	-0.286218	0.672731	0.0936831	0.903206	0.0756329	0.905471	0.0338904	0.993695
ENSGALG00000001571	MYO1F	-0.227538	0.93017	0.128706	0.888838	0.604672	0.536042	0.587395	0.970088	-0.122791	0.933943	0.486499	0.998608	0.298364	0.999626	0.823103	0.996744	-0.0234661	0.999976	0.778078	0.611873	1.42775	0.0260544	0.94775	0.44484	-0.114655	0.919346	0.412447	0.600174	0.587697	0.369847	0.459431	0.77177
ENSGALG00000001572	COMMD4	-0.349035	0.878674	0.778617	0.224263	-0.493321	0.669164	-0.400339	0.999973	-0.434847	0.756702	-0.249034	0.998608	-0.596112	0.911888	-0.206424	0.996744	0.0629272	0.999976	0.380105	0.852887	0.595634	0.371459	0.609271	0.736319	-0.293891	0.77635	-0.486051	0.549004	-0.143742	0.866436	-0.477523	0.778328
ENSGALG00000001573	P2RX1	-0.00693595	0.999268	0.970865	0.141879	0.427981	0.733979	-0.0109571	0.999973	-0.260664	0.866751	0.357916	0.998608	0.0038723	0.999626	-0.560472	0.996744	-0.0968532	0.999976	1.20561	0.31547	0.374957	0.604333	-0.02144	0.993028	-0.016076	0.99004	0.305308	0.765521	-0.120083	0.900452	0.271252	0.910859
ENSGALG00000001577	FOXK2	-0.127413	0.938542	-0.362052	0.352606	-0.176394	0.815902	-0.0113177	0.999973	0.080233	0.928704	0.00229467	0.998608	-0.0482776	0.999626	-0.200905	0.996744	-0.0248549	0.999976	-0.193127	0.875788	-0.460711	0.220574	-0.208189	0.826108	0.456177	0.284867	0.578832	0.119654	0.439665	0.247878	0.538685	0.344903
ENSGALG00000001583	TRAF1	-0.138146	0.902916	0.00795848	0.987181	0.264316	0.590485	0.190466	0.999973	-0.0242844	0.977959	0.0505775	0.998608	-0.0557012	0.999626	0.0581654	0.996744	-0.182036	0.999976	0.0407789	0.967378	0.260224	0.396789	0.321159	0.685791	-0.319343	0.381864	-0.414945	0.186546	0.0651289	0.87005	0.00638752	0.999113
ENSGALG00000001586	NEIL1	-0.181695	0.928352	0.27031	0.633409	0.0780806	0.947965	-0.149735	0.999973	-0.477002	0.610087	-0.336605	0.998608	-0.231652	0.999626	-0.031779	0.996744	-0.0441249	0.999976	0.182198	0.907686	0.658526	0.165876	0.333445	0.797908	0.232143	0.747772	0.251	0.692647	0.697226	0.132717	-0.181631	0.918582
ENSGALG00000001587	MRPL40	-0.0784524	0.969053	0.424209	0.254332	0.130432	0.869782	-0.169967	0.999973	-0.361844	0.629522	-0.299651	0.998608	0.0627789	0.999626	-0.11747	0.996744	-0.0882847	0.999976	0.141354	0.910416	0.000965603	0.998414	0.0754484	0.942304	-0.0784918	0.906831	-0.250597	0.598461	-0.108619	0.820929	0.133959	0.926401
ENSGALG00000001592	ACER1	0.284866	0.928352	1.44621	0.0257486	-0.0142013	0.993315	0.25641	0.999973	-0.341926	0.837259	0.525687	0.998608	-0.0522823	0.999626	0.028206	0.996744	-0.354069	0.999976	0.849307	0.65359	0.948797	0.19237	0.134506	0.946526	0.599119	0.538906	1.21718	0.0898417	0.9065	0.21842	-0.565293	0.767254
ENSGALG00000001593	UFD1	0.126977	0.897751	0.391321	0.115128	0.263396	0.526672	0.0914941	0.999973	0.0313322	0.967945	-0.10622	0.998608	0.311967	0.74017	0.129836	0.996744	0.106832	0.999976	0.233009	0.776516	0.175448	0.525798	0.178108	0.800089	-0.000936713	0.998587	-0.308961	0.285291	-0.0455204	0.899263	-0.00257123	0.999536
ENSGALG00000001595	PHF19	-0.367462	0.600153	-0.557133	0.0920778	-0.493991	0.304349	-0.518303	0.64568	-0.293509	0.689354	-0.363138	0.998608	-0.632578	0.38706	-0.612335	0.743232	-0.244048	0.999976	-0.0622726	0.960594	-0.233158	0.522429	-0.238544	0.800089	0.231835	0.639512	-0.0514206	0.93095	-0.0215515	0.966805	-0.0200319	0.995391
ENSGALG00000001596	MLLT1	0.0348825	0.988664	-0.131674	0.781063	0.203158	0.760696	-0.013105	0.999973	0.0380594	0.971537	0.283088	0.998608	0.0535194	0.999626	-0.0111559	0.996744	0.0355321	0.999976	-0.0300973	0.979847	-0.386855	0.275233	-0.33231	0.731501	-0.160177	0.771842	0.42132	0.262587	-0.0617407	0.895981	0.127825	0.924698
ENSGALG00000001597	PSMB3	-0.114881	0.952934	0.822527	0.0329562	0.0395976	0.971891	0.00655383	0.999973	-0.380924	0.670457	-0.148332	0.998608	-0.214364	0.999626	-0.0667355	0.996744	-0.0450906	0.999976	0.245758	0.856479	0.215153	0.644209	0.182054	0.873468	0.402937	0.463792	0.253429	0.656613	0.49955	0.261615	0.209092	0.885668
ENSGALG00000001600	DVL1	-0.0833661	0.953935	-0.332612	0.333953	-0.17867	0.783809	-0.111623	0.999973	-0.0321263	0.973736	-0.154286	0.998608	-0.197781	0.999626	-0.254744	0.996744	0.0579384	0.999976	-0.359489	0.688608	-0.551463	0.106698	-0.259989	0.779074	0.192102	0.696826	0.200447	0.642919	-0.0617565	0.888499	0.259855	0.75492
ENSGALG00000001602	NUTF2	0.00206374	0.999657	0.781965	0.0128558	0.121039	0.877672	-0.00124614	0.999973	-0.141608	0.863591	-0.0136161	0.998608	0.0719328	0.999626	0.184224	0.996744	-0.0616229	0.999976	0.262561	0.824614	0.194089	0.613977	0.156488	0.869259	-0.0353124	0.958903	0.0139097	0.983179	0.23341	0.570484	0.0225232	0.994782
ENSGALG00000001603	NARF	-0.519584	0.640508	-0.232591	0.735255	-0.29924	0.771254	-0.00708454	0.999973	0.0331417	0.982279	-0.098014	0.998608	-0.0532901	0.999626	-0.00553248	0.997096	-0.196316	0.999976	-0.559202	0.710328	-1.19539	0.0331738	-0.410852	0.784219	-1.15929	0.0248492	-1.01545	0.04592	-1.54521	0.00151674	-0.385146	0.786896
ENSGALG00000001604	GLB1L2	0.357684	0.619792	-0.654582	0.0383621	-0.128315	0.862669	0.159889	0.999973	0.075268	0.929093	-0.721502	0.533757	-0.260112	0.992046	0.0215462	0.996744	0.416501	0.999976	-0.674109	0.243211	-0.601269	0.0990286	0.079799	0.936956	0.0895593	0.884903	-0.997684	0.0011943	-0.842184	0.00995426	-0.254163	0.787203
ENSGALG00000001605	PPM1J	-0.328053	0.872556	0.567762	0.357453	0.386662	0.727055	0.381142	0.999973	-0.272673	0.83823	0.078102	0.998608	0.285727	0.999626	-0.165167	0.996744	0.0471087	0.999976	0.535521	0.768105	0.802774	0.180215	0.780774	0.560908	0.658138	0.347001	0.64282	0.325727	0.82932	0.160469	-0.297841	0.876726
ENSGALG00000001606	INPP5B	0.128567	0.755623	0.40629	0.00503391	0.254509	0.257306	0.204673	0.821762	0.215703	0.489181	0.370578	0.404138	0.18721	0.786362	0.119585	0.996744	0.0542034	0.999976	0.3254	0.238063	0.115611	0.510313	0.117652	0.800089	-0.175285	0.398642	0.102938	0.638212	0.0601552	0.777492	-0.220672	0.444268
ENSGALG00000001607	CYBC1	-0.175044	0.910534	0.392273	0.337119	0.327885	0.620815	0.152225	0.999973	0.35539	0.655791	0.402634	0.998608	0.479302	0.730053	0.0540479	0.996744	-0.159479	0.999976	-0.289122	0.824614	-0.131723	0.768433	-0.270104	0.800089	-0.837334	0.0302152	-0.538174	0.192837	-0.598784	0.13193	-0.367687	0.683629
ENSGALG00000001608	UNC5D	-0.0295466	0.996692	-0.61973	0.598671	-0.771903	0.638657	0.187612	0.999973	0.447658	0.833747	0.309932	0.998608	0.133978	0.999626	0.446094	0.996744	0.141939	0.999976	-0.65529	0.841402	-1.464	0.148788	-0.67966	0.800089	-0.765915	0.563968	-0.145489	0.928855	-1.21225	0.229154	-0.264089	0.955009
ENSGALG00000001610	PIP4K2B	-0.19874	0.863088	-0.609173	0.0561288	-0.0918397	0.909365	-0.126946	0.999973	-0.337343	0.629364	0.0137423	0.998608	-0.0385376	0.999626	-0.0481141	0.996744	-0.0134486	0.999976	-0.29682	0.791526	-0.591455	0.100818	-0.234658	0.800089	-0.0109655	0.987919	0.061322	0.916225	-0.0910799	0.839168	0.14883	0.906424
ENSGALG00000001611	B3GAT1	0.328288	0.899351	-0.037371	0.974988	0.111767	0.948599	0.13166	0.999973	-0.0475862	0.980778	-0.255315	0.998608	0.121413	0.999626	-0.0968956	0.996744	0.602035	0.999976	0.29705	0.894882	-0.378594	0.609298	0.435906	0.804295	0.397968	0.700825	-0.0331802	0.979688	-0.524586	0.502787	0.287021	0.911162
ENSGALG00000001613	GNL3	-0.0104163	0.993385	0.207129	0.208976	0.12256	0.684869	0.0765097	0.999973	-0.0471167	0.903197	0.13531	0.998608	0.179115	0.815192	0.139393	0.996744	-0.230773	0.999976	0.171662	0.727243	-0.0846007	0.640893	-0.0438511	0.926845	-0.137413	0.541116	0.0159038	0.958792	0.0552218	0.79618	-0.126275	0.770952
ENSGALG00000001615	MAN2C1	0.144448	0.900236	-0.112598	0.788301	0.00547768	0.993657	-0.154425	0.999973	-0.0144156	0.986681	0.115521	0.998608	-0.15449	0.999626	-0.00862771	0.996744	0.0404442	0.999976	0.216996	0.831748	0.43533	0.161959	0.241841	0.778081	0.199155	0.651091	0.148307	0.728999	0.261833	0.430917	-0.0942297	0.943614
ENSGALG00000001616	CDC45	0.496167	0.384092	0.492264	0.12956	0.385949	0.455537	0.0236158	0.999973	1.01087	0.00506995	0.38665	0.998608	0.72548	0.242579	0.2944	0.996744	0.804686	0.153744	0.215673	0.847351	-0.115465	0.770489	-0.209765	0.815381	0.412009	0.318925	0.0289195	0.964272	0.157036	0.71055	-0.410566	0.533305
ENSGALG00000001617	CAMKK1	-0.0470073	0.979851	-0.0620686	0.899799	-0.0555557	0.946698	0.0403531	0.999973	0.0177328	0.984701	0.145468	0.998608	0.0671849	0.999626	0.224101	0.996744	-0.0483663	0.999976	-0.208774	0.844316	0.158328	0.654107	-0.00944702	0.993574	0.0982578	0.857343	0.197416	0.642919	0.435701	0.183747	-0.483073	0.325622
ENSGALG00000001618	OGFOD3	-0.269745	0.756874	0.0387893	0.94505	0.0430048	0.963502	0.0317623	0.999973	-0.25303	0.742581	0.211205	0.998608	-0.0359941	0.999626	-0.114741	0.996744	-0.285263	0.999976	-0.20765	0.852887	-0.134142	0.734566	-0.213373	0.815381	0.138237	0.810361	0.51883	0.149362	0.493098	0.16447	0.189272	0.865661
ENSGALG00000001619	ATG16L1	-0.0267514	0.979149	-0.169426	0.38189	0.020435	0.966525	0.234348	0.761218	-0.0998893	0.802205	-0.10262	0.998608	0.00170903	0.999626	-0.0779465	0.996744	0.0238002	0.999976	-0.0327743	0.960338	-0.0551166	0.789287	0.0669885	0.893814	-0.060502	0.842487	-0.137318	0.5414	-0.188769	0.325213	-0.0540511	0.947718
ENSGALG00000001620		-0.793053	0.274933	0.445386	0.38962	0.120697	0.915799	-0.0671838	0.999973	-1.09419	0.0763976	-0.652023	0.998608	0.0796964	0.999626	-0.149435	0.996744	-0.406296	0.999976	0.136531	0.935496	0.468483	0.345832	0.262247	0.834513	-0.549766	0.340071	-0.372017	0.537747	0.0194443	0.978796	0.441062	0.692209
ENSGALG00000001621	CLDN5	-0.111129	0.948756	-0.0665431	0.910601	-6.78503e-05	0.999976	0.164797	0.999973	-0.102831	0.906943	0.0267793	0.998608	0.00199869	0.999626	-0.0742455	0.996744	0.0566922	0.999976	0.20603	0.870371	0.0285193	0.953605	0.317668	0.767035	-0.673256	0.0908064	-0.302609	0.522874	-0.432455	0.279544	0.0372312	0.990426
ENSGALG00000001624	CWC25	0.0806504	0.93017	0.327165	0.100932	0.29402	0.316318	0.108144	0.999973	0.0179374	0.977873	0.139593	0.998608	0.157493	0.992143	0.018746	0.996744	-0.0747178	0.999976	0.402185	0.248178	0.246497	0.254041	0.119818	0.824844	0.125073	0.694516	0.257625	0.261049	0.462101	0.0206114	0.00740097	0.998557
ENSGALG00000001626		-0.683902	0.739867	-0.8263	0.360077	-0.41409	0.813889	-0.88726	0.938596	-0.861407	0.617023	-1.31662	0.998608	-0.545789	0.999626	-0.727768	0.996744	-0.870593	0.999976	-1.62113	0.260251	-0.750945	0.397812	-0.61852	0.797034	-0.471186	0.718014	-1.35497	0.116116	-1.11314	0.208239	-0.0502314	0.995355
ENSGALG00000001630	DHX33	0.0884205	0.947849	0.141194	0.705743	0.157512	0.78829	-0.000744714	0.999973	-0.158669	0.809082	0.0639718	0.998608	0.00812469	0.999626	-0.00382807	0.996744	-0.198419	0.999976	0.186173	0.847351	0.544637	0.0764981	0.272183	0.744896	0.0366966	0.94829	0.247503	0.488007	0.467074	0.10989	-0.203726	0.800678
ENSGALG00000001632	MIS12	0.00915209	0.998073	0.54804	0.225457	0.215484	0.816909	-0.226291	0.999973	0.253914	0.802205	0.150804	0.998608	-0.0114341	0.999626	0.284065	0.996744	0.0583938	0.999976	0.286583	0.847748	0.0295197	0.959572	-0.0436633	0.975995	-0.0497314	0.954994	0.136332	0.849254	0.34098	0.501629	-0.763447	0.244929
ENSGALG00000001633	DUSP26	-0.522806	0.667015	0.25778	0.718314	-0.414344	0.680491	-0.210229	0.999973	-0.661716	0.551251	-0.559169	0.998608	-0.150851	0.999626	-0.236039	0.996744	0.0710032	0.999976	0.0132627	0.993896	-0.112654	0.864298	0.60446	0.685699	-0.248752	0.781473	-0.499769	0.455412	-0.794319	0.159156	0.0941043	0.978046
ENSGALG00000001634	RPL23	-0.0815422	0.978553	0.921406	0.0400452	-0.0523978	0.969017	-0.419762	0.999973	-0.217813	0.849339	-0.189889	0.998608	0.0478573	0.999626	-0.364563	0.996744	-0.0822561	0.999976	0.321224	0.844314	0.27338	0.607679	-0.112641	0.93726	0.224867	0.777147	0.00189419	0.998092	0.276724	0.639968	-0.103557	0.969112
ENSGALG00000001637	PSMD5	0.350985	0.133663	0.379389	0.0128707	0.642654	0.000606081	0.327777	0.37962	0.360101	0.132335	0.125596	0.998608	0.512547	0.0502108	0.188648	0.996744	0.242754	0.999976	0.282423	0.392436	0.561019	0.00143155	0.255881	0.495628	-0.0544203	0.853533	-0.0434482	0.878155	0.26741	0.126206	0.0242546	0.983488
ENSGALG00000001639	MTF1	-0.420135	0.714847	-0.204267	0.756726	-0.211753	0.837304	0.00232269	0.999973	0.0905847	0.942887	0.212605	0.998608	-0.118032	0.999626	-0.217538	0.996744	-0.17861	0.999976	-0.330056	0.841667	-0.682703	0.179929	-0.426002	0.761267	-0.187002	0.819904	0.182718	0.80921	-0.197103	0.750552	0.172555	0.930017
ENSGALG00000001640	RNF122	0.0012281	0.999657	0.765722	0.220163	-0.172849	0.90596	-0.457026	0.999973	-0.0467708	0.979573	-0.317547	0.998608	-0.12359	0.999626	-0.200705	0.996744	0.240593	0.999976	0.266427	0.898019	-0.0727977	0.926529	-0.103205	0.955044	0.189054	0.860312	-0.290385	0.748007	-0.40857	0.574588	-0.152037	0.96288
ENSGALG00000001642	GLT8D1	0.0985668	0.945005	0.535497	0.0643033	0.151066	0.815097	-0.318258	0.950709	-0.127132	0.860732	-0.0477495	0.998608	0.0172977	0.999626	-0.0191045	0.996744	-0.0906536	0.999976	-0.0233738	0.983227	0.304549	0.345759	-0.175101	0.829785	-0.288725	0.478301	-0.229259	0.564025	0.214319	0.548134	-0.500728	0.267013
ENSGALG00000001644	SIN3A	-0.112916	0.932602	-0.296175	0.363549	-0.0403287	0.960021	0.0481707	0.999973	0.0643905	0.931133	0.230295	0.998608	0.0910218	0.999626	0.149745	0.996744	-0.0803364	0.999976	0.202468	0.842559	0.223238	0.488854	0.279603	0.746434	0.532084	0.0963403	0.610034	0.036731	0.608127	0.0382485	-0.0488799	0.979678
ENSGALG00000001645	KCNT1	-0.349561	0.897751	-1.75066	0.00539304	-0.941529	0.356129	-1.10778	0.629589	0.198367	0.905083	-0.248367	0.998608	-0.444159	0.999626	-0.348331	0.996744	0.478194	0.999976	-1.02734	0.503673	-1.20151	0.107494	-0.672691	0.742239	0.29775	0.799985	-0.768452	0.344862	-1.52	0.0261604	-0.111781	0.980706
ENSGALG00000001647	PSKH2	-0.336574	0.601715	-0.745983	0.00873889	-0.471919	0.278841	-0.309744	0.970869	-0.34906	0.585003	-0.501132	0.998608	-0.412084	0.692487	-0.352552	0.996744	-0.181359	0.999976	-0.395955	0.622452	-0.497493	0.132618	-0.0942472	0.913416	0.177859	0.713263	0.138941	0.762225	-0.168863	0.660112	-8.40737e-06	0.999996
ENSGALG00000001651	TTI2	0.320453	0.765056	0.392826	0.388441	0.0604726	0.955724	0.06049	0.999973	-0.061193	0.957536	0.000594547	0.999533	-0.20973	0.999626	-0.159886	0.996744	0.320214	0.999976	0.538997	0.608523	0.840633	0.0600459	0.375657	0.751964	0.0892783	0.907684	-0.057732	0.937563	0.167702	0.753714	-0.281307	0.816655
ENSGALG00000001652	SEPT2L	0.20433	0.667015	0.489784	0.0103927	0.244312	0.458649	-0.00226547	0.999973	0.152531	0.748718	0.0408483	0.998608	0.232052	0.825337	0.126069	0.996744	0.14939	0.999976	0.123612	0.857889	-0.0862282	0.723548	-0.118423	0.834513	-0.254526	0.322177	-0.322047	0.15082	-0.252796	0.264509	-0.207057	0.671988
ENSGALG00000001653	MANEAL	0.235207	0.905564	0.452734	0.407518	0.235601	0.817858	-0.174449	0.999973	-0.213099	0.856705	-0.209032	0.998608	-0.640038	0.726668	-0.253088	0.996744	-0.231155	0.999976	0.531015	0.707726	0.328205	0.535886	0.223753	0.86726	-0.0283274	0.978918	0.049832	0.957939	-0.0546464	0.939687	0.364223	0.789492
ENSGALG00000001654	C1QBP	-0.13354	0.923929	0.0520593	0.918137	0.00385933	0.995794	-0.204563	0.999973	-0.190225	0.79246	-0.231122	0.998608	-0.0157739	0.999626	0.00588565	0.996744	-0.0252407	0.999976	0.131793	0.904949	-0.076911	0.839525	0.0913005	0.918744	-0.30202	0.470612	-0.53702	0.0959914	-0.291996	0.407802	-0.446535	0.398778
ENSGALG00000001655	SPCS1	-0.105603	0.963998	0.924446	0.0261426	0.010832	0.99156	-0.0666281	0.999973	-0.208779	0.844527	-0.135399	0.998608	-0.245475	0.999626	-0.248544	0.996744	-0.0917614	0.999976	0.366749	0.811634	0.407602	0.396909	0.163007	0.897911	0.412648	0.497315	0.326298	0.582524	0.586181	0.219575	0.0979184	0.969018
ENSGALG00000001658	RPL19	-0.00464397	0.999268	1.05235	0.0223037	-0.0771734	0.953603	-0.279977	0.999973	-0.252887	0.82951	-0.22714	0.998608	-0.0515426	0.999626	-0.251542	0.996744	-0.0445295	0.999976	0.363586	0.835469	0.221637	0.698667	-0.125189	0.93334	0.0189672	0.985518	-0.193685	0.80426	0.223642	0.724062	-0.251535	0.885668
ENSGALG00000001661	SLC22A7	-0.98938	NA	-0.603554	0.718497	-0.599283	0.851613	-0.686461	0.999973	-1.11961	NA	-0.516817	0.998608	0.497125	0.999626	0.706895	0.996744	-0.927449	NA	-0.489458	0.907939	0.991544	NA	-0.914649	NA	-0.633296	0.743769	-0.488823	0.791904	-0.506302	NA	-1.68394	0.564984
ENSGALG00000001662	ATP10B	0.424646	0.879566	-0.130862	0.915602	-0.882232	0.459897	0.175263	0.999973	1.33172	0.283051	0.139658	0.998608	0.0585372	0.999626	-0.0517405	0.996744	0.542054	0.999976	-0.235792	0.932659	-0.356333	0.680387	-0.341894	0.871308	0.0540162	0.972627	0.123432	0.926641	0.0716344	0.948954	0.208	0.9569
ENSGALG00000001663	MAK16	-0.166124	0.840452	0.235797	0.417793	0.225072	0.621687	0.220887	0.999973	-0.367793	0.443494	-0.184817	0.998608	0.216059	0.968945	0.0376314	0.996744	-0.170596	0.999976	0.0938695	0.919658	0.320228	0.242358	0.214659	0.776044	-0.0627011	0.895705	-0.0438399	0.923546	0.46948	0.0746643	0.063398	0.964136
ENSGALG00000001664	PTPN9	-0.27488	0.811282	-0.0202779	0.97675	-0.133799	0.882034	-0.28355	0.999973	-0.6003	0.392954	-0.338031	0.998608	-0.186578	0.999626	-0.269165	0.996744	-0.184804	0.999976	0.282296	0.83847	0.520625	0.20678	0.151034	0.893044	-0.0588801	0.939788	0.000987549	0.998578	0.271761	0.55886	0.18121	0.901821
ENSGALG00000001666	RPAIN	-0.031525	0.989196	0.469525	0.135765	0.164182	0.80674	0.140021	0.999973	-0.396437	0.545997	-0.0223807	0.998608	0.0184299	0.999626	-0.0856633	0.996744	-0.100822	0.999976	0.506722	0.440202	0.602951	0.0801677	0.288172	0.757588	-0.592294	0.0869786	-0.4395	0.212109	-0.0753598	0.864283	-0.715541	0.075054
ENSGALG00000001668	UBE2R2	-0.0422976	0.952934	-0.113413	0.545535	0.0351336	0.928272	0.0343118	0.999973	-0.0344306	0.929264	-0.106355	0.998608	0.000156366	0.999853	0.0468132	0.996744	-0.136364	0.999976	-0.0869581	0.869887	-0.133268	0.428493	-0.0359904	0.93768	0.0673592	0.798175	-0.0100186	0.974164	0.156359	0.364644	0.158962	0.651071
ENSGALG00000001678	PRKAB2	-0.274655	0.77428	-0.244946	0.579208	-0.00193017	0.998143	-0.0661687	0.999973	-0.710744	0.193831	-0.72283	0.626429	-0.183459	0.999626	-0.464948	0.996744	0.0629102	0.999976	-0.123287	0.924834	0.197508	0.622166	0.272328	0.79582	0.5759	0.153228	0.182464	0.727545	0.473102	0.21475	0.566115	0.306597
ENSGALG00000001682	FBXL20	-0.13675	0.82378	-0.115682	0.659679	-0.142746	0.718699	-0.0201125	0.999973	-0.14216	0.75537	-0.214787	0.998608	-0.118415	0.999626	-0.218461	0.996744	0.0409424	0.999976	-0.0348062	0.963556	0.246211	0.248852	0.240999	0.652986	0.392091	0.0649289	0.392721	0.0494986	0.481943	0.0136687	0.119602	0.851669
ENSGALG00000001684	SEC14L1	-0.025778	0.98657	-0.361383	0.0963304	-0.0439118	0.939386	0.000989169	0.999973	-0.0162025	0.980778	0.0655885	0.998608	-0.00104777	0.999626	0.0827696	0.996744	-0.0226026	0.999976	-0.0976981	0.897939	-0.202463	0.39728	-0.0649447	0.918898	-0.237296	0.408239	-0.320794	0.184728	-0.395071	0.082498	0.0658611	0.950614
ENSGALG00000001688	SEPT5	-0.301967	0.558097	-0.198353	0.524545	-0.092468	0.876219	-0.0606436	0.999973	-0.354335	0.485956	-0.0911785	0.998608	-0.127512	0.999626	-0.0712428	0.996744	-0.325711	0.999976	-0.0600543	0.949179	-0.204545	0.472078	-0.0625126	0.936186	-0.651706	0.011013	-0.534457	0.0393066	-0.706032	0.00482238	-0.0910632	0.933966
ENSGALG00000001689	SCAMP2	-0.132076	0.925357	-0.0760763	0.877636	-0.124058	0.859838	-0.165216	0.999973	-0.33695	0.614191	-0.188101	0.998608	-0.318534	0.889009	-0.125511	0.996744	-0.0978314	0.999976	0.135593	0.904949	0.319792	0.348596	0.294153	0.752173	-0.0417556	0.947975	-0.0271796	0.964934	0.157913	0.694981	-0.198724	0.839929
ENSGALG00000001690	GABRB2	-0.458099	0.895118	-0.565579	0.617306	-0.862509	0.565466	-0.67706	0.999973	0.128914	0.957536	-0.195317	0.998608	0.185122	0.999626	-0.0129566	0.996744	-0.268109	0.999976	-1.36266	0.508011	-1.61309	0.106004	-1.3915	0.526964	-0.757714	0.547166	-0.954475	0.375493	-1.00431	0.308782	-0.643375	0.803733
ENSGALG00000001691	INTS11	0.27187	0.451978	0.239889	0.255395	0.191709	0.578198	0.0663337	0.999973	-0.0794122	0.871465	-0.00710945	0.998608	-0.0390394	0.999626	0.0220336	0.996744	0.000164109	0.999976	0.143804	0.840297	0.268842	0.20631	0.0986329	0.855868	0.237254	0.344127	0.252813	0.267461	0.57723	0.00245816	0.172586	0.739456
ENSGALG00000001692	CAMSAP1	-0.175612	0.930092	-0.407864	0.409013	-0.0217958	0.985477	0.14215	0.999973	-0.00402371	0.996971	0.0546677	0.998608	0.128666	0.999626	0.162334	0.996744	0.0487487	0.999976	-0.319195	0.838139	-0.409473	0.38632	-0.0900755	0.943532	-0.290285	0.662929	-0.179608	0.79142	-0.349003	0.492619	-0.0417363	0.991337
ENSGALG00000001693	SLC18A1	-0.932196	NA	-0.0811406	NA	-1.96555	NA	-2.42367	0.999973	-1.08617	NA	-0.549854	0.998608	-0.792986	0.999626	-2.60534	0.996744	1.38152	NA	-0.338563	NA	-0.218585	NA	-1.5239	NA	2.64669	NA	1.0023	NA	-2.51432	NA	-2.43459	NA
ENSGALG00000001695	GABRA6	NA	NA	NA	NA	NA	NA	NA	NA	NA	NA	NA	NA	NA	NA	NA	NA	NA	NA	NA	NA	NA	NA	NA	NA	NA	NA	NA	NA	NA	NA	NA	NA
ENSGALG00000001696	SAG	0.102413	0.980936	0.794942	0.283508	0.195074	0.911565	0.22491	0.999973	-0.327467	0.844361	-0.529298	0.998608	-0.193909	0.999626	-0.214026	0.996744	-0.469161	0.999976	-0.293393	0.909254	0.96376	0.196584	0.330005	0.860108	0.250485	0.835181	1.22451	0.0798142	1.24797	0.082963	-0.23483	0.941777
ENSGALG00000001697	ITIH3	-0.472132	NA	-1.43273	NA	1.01738	0.775885	1.15181	0.999973	-0.306539	NA	0.449683	0.998608	-0.32265	0.999626	-0.292139	0.996744	-2.505	NA	-0.831223	NA	-1.15342	NA	1.38341	NA	-2.23933	NA	-1.70876	NA	0.605089	NA	1.27341	0.796049
ENSGALG00000001698	GABRA1	-0.0851951	0.989196	-1.43214	0.0948201	-1.8445	0.122378	-0.769203	0.999973	0.66164	0.72063	-0.829905	0.998608	0.297616	0.999626	-0.336858	0.996744	0.424932	0.999976	-1.45907	0.397842	-1.0859	0.240076	-2.00312	0.179737	-1.47578	0.170171	-1.28501	0.162202	-1.26687	0.178883	-1.57518	0.207461
ENSGALG00000001701		0.151257	0.924923	-0.134274	0.79937	-0.387271	0.510536	0.205669	0.999973	0.43163	0.558636	0.578939	0.998608	0.0782577	0.999626	0.16439	0.996744	-0.0507346	0.999976	0.131445	0.920519	0.174089	0.670682	0.0081171	0.995272	0.504353	0.228787	0.864047	0.0117875	0.169637	0.71034	0.00985864	0.998953
ENSGALG00000001702	EXOC3L1	0.580304	0.704747	0.389071	0.635911	-0.291385	0.835458	-0.274134	0.999973	-0.0777264	0.969306	-0.224086	0.998608	-0.290388	0.999626	0.0880319	0.996744	0.203074	0.999976	0.781213	0.654972	0.0976685	0.906153	0.100861	0.959763	0.414195	0.677706	0.568463	0.486864	0.161521	0.854749	0.5516	0.741124
ENSGALG00000001708	MED1	-0.208832	0.866747	-0.55964	0.109383	-0.271499	0.68508	0.0978689	0.999973	-0.0513459	0.960166	0.0840485	0.998608	-0.114765	0.999626	0.0739205	0.996744	-0.234545	0.999976	-0.36205	0.747318	-0.591805	0.121241	-0.153897	0.874252	0.158164	0.790662	0.332883	0.452287	0.0529083	0.919698	0.356931	0.662606
ENSGALG00000001709	MUSTN1	-0.282395	0.921255	1.61517	0.0060448	0.487873	0.692686	-0.0645743	0.999973	-0.583227	0.679849	-0.360669	0.998608	0.272822	0.999626	0.223407	0.996744	-0.164639	0.999976	0.534764	0.811634	0.666775	0.33792	0.393819	0.820843	0.170889	0.886101	0.191018	0.860643	0.709799	0.319125	1.37252	0.10062
ENSGALG00000001711	PPCDC	0.0234209	0.994035	0.825259	0.0276726	0.0364407	0.973768	-0.224272	0.999973	-0.512683	0.532249	-0.302861	0.998608	-0.276629	0.999626	-0.173755	0.996744	-0.0569365	0.999976	0.091269	0.950207	0.361143	0.406557	0.0965336	0.936186	-0.285771	0.634507	-0.25196	0.651177	0.0450722	0.93963	-0.631811	0.321573
ENSGALG00000001714	PUSL1	-0.483526	0.464429	0.598459	0.0898284	-0.544243	0.295789	-0.112081	0.999973	0.128292	0.881253	0.372034	0.998608	-0.0471403	0.999626	0.0552495	0.996744	-0.0764876	0.999976	-0.216207	0.857889	-0.0303815	0.949583	-0.0081226	0.995272	0.514764	0.218915	0.743673	0.036972	0.0689001	0.892604	0.0473429	0.985481
ENSGALG00000001716	C10H15ORF59	-0.337108	0.906367	0.627736	0.41247	-0.22424	0.889032	-0.626883	0.999973	-0.436812	0.786224	-0.606334	0.998608	-0.606551	0.956494	-0.501844	0.996744	0.467391	0.999976	0.145502	0.954175	-0.357109	0.649433	0.393262	0.830918	0.646441	0.488953	0.460459	0.614332	0.181838	0.845207	0.442614	0.83014
ENSGALG00000001717	SLC16A1	-0.203458	0.910356	-0.560325	0.211462	-0.0650281	0.955263	-0.107796	0.999973	0.200923	0.847427	-0.236594	0.998608	0.433365	0.890415	-0.0390925	0.996744	0.0256979	0.999976	0.132559	0.93353	-0.293808	0.539875	0.0337992	0.980733	-0.767538	0.108273	-1.05051	0.0117875	-0.959961	0.0258452	-0.473985	0.612359
ENSGALG00000001718	CCNG1	0.345708	0.464429	0.338263	0.205048	0.705639	0.0257158	0.337467	0.803917	0.0265813	0.973736	-0.113618	0.998608	0.299992	0.797725	0.262121	0.996744	0.400846	0.946094	0.136671	0.881872	0.0977175	0.748909	0.222887	0.769748	0.142468	0.734275	-0.139003	0.711203	0.249741	0.392289	0.202118	0.773501
ENSGALG00000001720		0.160416	0.94616	0.0202127	0.981538	-0.175972	0.877825	0.118075	0.999973	-0.0905629	0.946099	0.324071	0.998608	-0.384776	0.994726	0.0532291	0.996744	0.0965588	0.999976	-0.264406	0.882162	-0.636471	0.233431	-0.163255	0.909261	-0.379047	0.604621	-0.00716805	0.993834	-0.592431	0.279794	0.00316301	0.999536
ENSGALG00000001721		0.0292708	NA	0.53517	NA	-0.103797	NA	0.00157927	0.999973	-0.124694	NA	0.0656187	0.998608	0.0315584	0.999626	-0.180082	0.996744	1.92454	NA	0.277758	NA	0.124104	NA	-0.0604325	NA	0.195751	NA	0.259154	NA	0.309212	NA	-0.00933714	NA
ENSGALG00000001722	E2F4	-0.17882	0.699388	-0.180676	0.420513	-0.0660941	0.884393	-0.0107563	0.999973	-0.289882	0.418195	-0.0433556	0.998608	-0.192645	0.898254	-0.101533	0.996744	-0.18008	0.999976	0.212415	0.72283	0.313354	0.137225	0.262003	0.594511	-0.0409654	0.912711	0.10113	0.725135	0.1823	0.413532	-0.119918	0.847469
ENSGALG00000001723		-0.451545	0.937569	1.04478	0.442213	-0.35185	0.901922	-0.472912	0.999973	-0.124429	0.973736	0.221171	0.998608	-0.674336	0.999626	-0.424217	0.996744	-0.43762	NA	0.443765	0.919637	0.161195	0.915329	-0.459154	NA	1.17885	0.433388	0.214093	0.921756	-0.148099	0.933116	0.248454	0.969112
ENSGALG00000001725	TNRC6C	-0.412556	0.628128	-0.729054	0.0515316	-0.511819	0.386109	-0.0614289	0.999973	0.132002	0.888441	0.172019	0.998608	-0.232054	0.999626	-0.216213	0.996744	0.0948893	0.999976	-0.511281	0.619906	-0.299851	0.483883	-0.341357	0.766895	0.735815	0.0801815	0.858756	0.025572	0.329756	0.463445	0.847009	0.0880778
ENSGALG00000001726	NUDCD2	0.269475	0.618213	0.372506	0.139998	0.493995	0.142353	0.185688	0.999973	0.205164	0.71792	0.0654356	0.998608	0.242101	0.916202	0.293084	0.996744	0.0672023	0.999976	-0.0931541	0.918234	0.00620381	0.985516	-0.112197	0.873468	-0.450039	0.10732	-0.483446	0.0599029	-0.396279	0.137212	-0.0276007	0.989607
ENSGALG00000001727	LZTS1	0.120719	0.961549	-0.271309	0.680514	0.583952	0.458649	-0.662162	0.795951	-0.299933	0.798168	-0.00534688	0.998608	-0.0467017	0.999626	-0.210017	0.996744	0.241274	0.999976	0.301768	0.852887	1.18511	0.0300781	-0.171974	0.903638	0.11912	0.898718	0.837171	0.105322	1.10253	0.0251032	-0.046589	0.99144
ENSGALG00000001728	NACC2	-0.619444	0.283902	-0.508409	0.178128	-0.537817	0.30701	-0.0573539	0.999973	-0.295803	0.71792	-0.0349139	0.998608	-0.464928	0.730053	-0.165688	0.996744	-0.219555	0.999976	0.0102664	0.993536	-0.599092	0.127781	0.137604	0.895189	0.159974	0.79545	0.383146	0.380758	-0.0967028	0.845112	0.367256	0.663722
ENSGALG00000001729	CD276	0.187009	0.871739	0.490173	0.125059	0.149159	0.829926	-0.29501	0.999973	-0.0553108	0.9496	0.0544133	0.998608	-0.0847222	0.999626	-0.205403	0.996744	0.0414236	0.999976	0.272289	0.808541	0.288948	0.407298	-0.126241	0.891176	0.272427	0.546274	0.105911	0.841363	0.298486	0.413922	0.0334462	0.990291
ENSGALG00000001730	DGKD	-0.147407	0.947641	-0.115619	0.874114	-0.278324	0.770417	0.112625	0.999973	0.170859	0.87891	0.310459	0.998608	-0.193966	0.999626	-0.145043	0.996744	0.000182627	0.999997	-0.146922	0.932401	-0.565965	0.25725	-0.139458	0.917237	0.0278196	0.977738	0.250645	0.712226	-0.381801	0.481234	-0.0739936	0.981919
ENSGALG00000001731	CDK12	-0.201179	0.659839	-0.617292	0.000800686	-0.109596	0.797833	0.0123782	0.999973	-0.190039	0.6637	-0.0835835	0.998608	-0.113457	0.999626	0.0865899	0.996744	-0.181865	0.999976	-0.0882142	0.900256	0.175491	0.42418	0.185073	0.757147	0.345955	0.122672	0.476444	0.0143201	0.364907	0.0784408	0.24842	0.532309
ENSGALG00000001733	LRIG2	-0.0308604	0.990581	-0.137155	0.793682	-0.256578	0.720505	0.0759905	0.999973	0.14417	0.871125	0.249578	0.998608	-0.10564	0.999626	-0.0664324	0.996744	-0.00286788	0.999976	-0.136548	0.916852	-0.650828	0.0999346	-0.028134	0.980733	-0.175184	0.772294	0.0159889	0.98222	-0.437114	0.26866	0.0503623	0.983744
ENSGALG00000001734		0.175891	0.955645	0.473031	0.626946	0.629834	0.608327	0.181248	0.999973	-0.389065	0.81054	1.08984	0.998608	0.324576	0.999626	0.667908	0.996744	-0.238358	0.999976	0.859193	0.666795	0.644998	0.395581	0.90296	NA	0.465111	0.646308	0.838241	0.326442	-0.500151	0.603	0.370167	0.898883
ENSGALG00000001737	RABEP1	-0.0947973	0.92281	-0.291027	0.1965	-0.0430815	0.940218	0.138873	0.999973	0.0188632	0.978104	0.0277674	0.998608	0.125864	0.999626	0.154315	0.996744	-0.146667	0.999976	-0.163846	0.830574	-0.228102	0.332405	-0.0697245	0.910022	-0.0841283	0.824573	-0.0283835	0.943967	-0.0364329	0.90899	-0.15002	0.817698
ENSGALG00000001740	MGAT5B	1.70254	0.0399988	1.81928	0.00279117	0.977543	0.309092	0.977773	0.703394	1.15201	0.300123	1.93035	0.283933	0.0952034	0.999626	0.467221	0.996744	1.99142	0.0203209	2.4801	0.0022846	1.23715	0.0872512	1.13774	0.39457	1.46833	0.0316908	2.41732	4.69922e-05	0.830664	0.245587	1.51012	0.0630807
ENSGALG00000001741	NPTN	0.111975	0.847443	0.162426	0.417793	0.103615	0.775885	0.0337691	0.999973	0.0899045	0.8298	0.00614489	0.998608	0.172648	0.900193	0.198502	0.996744	-0.00519232	0.999976	-0.136909	0.823171	-0.0130769	0.95574	-0.147801	0.776301	0.154245	0.532867	-0.038495	0.900435	0.159038	0.430979	0.20221	0.583259
ENSGALG00000001749	ACSBG2	-0.431983	0.384936	-0.595288	0.0295816	-0.240726	0.653148	-0.209326	0.999973	-0.383162	0.509277	-0.00927551	0.998608	-0.397387	0.67961	0.314701	0.996744	-0.563517	0.541203	-0.380886	0.619833	-0.16632	0.61101	-0.0786306	0.928474	-0.53099	0.0938494	-0.319198	0.357253	-0.289105	0.376364	-0.564311	0.155771
ENSGALG00000001750	MAT2B	-0.00327134	0.998622	0.190717	0.387035	0.0808374	0.852084	-0.0206876	0.999973	0.0277188	0.961723	0.108456	0.998608	0.0781039	0.999626	0.00187426	0.997175	0.0642547	0.999976	-0.140221	0.841188	-0.252402	0.229437	-0.119732	0.820938	-0.244772	0.311229	-0.310503	0.140248	-0.29232	0.161241	-0.124338	0.83803
ENSGALG00000001753	SFMBT1	0.120212	0.944507	0.161846	0.74457	-0.0582425	0.952791	-0.153738	0.999973	0.697851	0.21299	0.266864	0.998608	0.225507	0.999626	-0.0994633	0.996744	0.264883	0.999976	0.0242042	0.984692	-0.401372	0.304975	-0.275551	0.797034	0.205836	0.726227	-0.0239181	0.973693	-0.345861	0.405509	-0.363473	0.669762
ENSGALG00000001758	QSOX2	0.172481	0.9352	-0.173034	0.792324	-0.108556	0.924497	0.203814	0.999973	0.151181	0.89041	0.251556	0.998608	-0.0733241	0.999626	0.158273	0.996744	0.166524	0.999976	-0.0213793	0.989956	-0.3398	0.497773	-0.0817299	0.952646	-0.04521	0.960205	0.196795	0.780863	-0.00877603	0.991071	0.00849481	0.999536
ENSGALG00000001762		-0.0791066	0.98703	-0.377317	0.682709	-1.03769	0.30604	0.138021	0.999973	0.100267	0.96086	0.282237	0.998608	-0.758343	0.837142	0.153837	0.996744	0.129128	0.999976	-0.42956	0.852887	-0.490937	0.5228	0.194442	0.925768	0.596199	0.542578	0.8317	0.303945	-0.246422	0.790625	0.355155	0.8861
ENSGALG00000001764	HCN4	-0.519576	0.899517	-1.01521	0.401159	-0.603614	0.746515	-0.93217	0.999973	-0.499165	0.837259	0.17674	0.998608	-0.981662	0.886091	-0.456571	0.996744	-0.00265643	NA	-0.521414	0.882319	-1.15849	0.277634	-0.162623	NA	0.452083	0.783749	0.23551	0.881861	-1.35164	0.229619	0.726735	0.787031
ENSGALG00000001765	CAAP1	0.556905	0.214391	0.613547	0.0288902	-0.139778	0.828944	0.209415	0.999973	0.245825	0.71792	0.178637	0.998608	-0.263848	0.956983	0.0102902	0.996744	0.166907	0.999976	0.353294	0.667408	-0.188262	0.576134	0.154052	0.851846	0.170318	0.731239	0.0783507	0.87871	0.256293	0.457939	0.190423	0.837573
ENSGALG00000001768	TENM2	0.600779	0.592958	-0.110296	0.89914	-0.120167	0.930225	0.112581	0.999973	0.708749	0.510025	0.354164	0.998608	-0.116634	0.999626	0.218303	0.996744	0.831047	0.949873	-0.0250834	0.989982	-0.224402	0.723267	0.297306	0.841104	0.946143	0.111349	0.637407	0.308946	0.124879	0.867589	0.798979	0.378998
ENSGALG00000001770		0.29198	0.73223	-0.119156	0.814694	0.0128792	0.98852	0.127225	0.999973	0.212692	0.789494	0.278195	0.998608	-0.187792	0.999626	0.0420463	0.996744	0.127639	0.999976	-0.0134878	0.991172	-0.607418	0.107624	-0.329722	0.746434	0.22016	0.681337	0.221356	0.638191	-0.251649	0.540132	0.28792	0.749523
ENSGALG00000001773	RFX2	-0.150013	0.924266	-0.564418	0.10274	-0.358141	0.541952	-0.182026	0.999973	-0.517058	0.421942	-0.181587	0.998608	-0.439685	0.734034	0.104935	0.996744	-0.364207	0.999976	-0.327138	0.774248	0.157884	0.69656	0.00645524	0.995887	0.194057	0.731279	0.322221	0.464111	0.245017	0.557775	0.267849	0.782167
ENSGALG00000001774	NEO1	-0.247802	0.863932	-0.706879	0.0797475	-0.331256	0.668374	0.0128498	0.999973	0.150489	0.879456	0.00578201	0.998608	-0.0960874	0.999626	-0.0509076	0.996744	0.207438	0.999976	-0.379116	0.784547	-0.552448	0.209368	-0.187353	0.871308	0.194178	0.7795	0.147315	0.826742	-0.0690771	0.908871	0.396724	0.690816
ENSGALG00000001777	MFSD11	0.0475616	0.983065	0.122723	0.814588	0.123569	0.8805	0.109347	0.999973	0.240305	0.764103	0.280412	0.998608	0.184887	0.999626	0.134154	0.996744	0.128188	0.999976	-0.139212	0.911658	-0.404434	0.288678	-0.211832	0.823653	-0.237986	0.661384	0.0872598	0.884709	0.00994914	0.986085	-0.0229814	0.994782
ENSGALG00000001779		-0.0665771	0.978998	0.856278	0.0295537	0.411421	0.569852	0.117068	0.999973	-0.514597	0.569219	-0.0275173	0.998608	0.103416	0.999626	-0.217297	0.996744	0.346604	0.999976	0.737566	0.369237	0.979709	0.0335502	0.436002	0.714305	0.120767	0.875851	0.635565	0.160133	0.268798	0.610077	-0.244308	0.858462
ENSGALG00000001780	PROC	0.588919	0.669159	0.556332	0.415168	0.378329	0.753889	-0.403697	0.999973	0.337267	0.810692	0.510025	0.998608	0.266474	0.999626	-0.538497	0.996744	0.510274	0.999976	0.419647	0.841582	0.0529786	0.94784	-0.49049	0.780802	1.03825	0.119747	1.11178	0.068793	1.32774	0.0248844	-0.374173	0.839929
ENSGALG00000001782	PLAA	-0.0625869	0.925482	0.110332	0.547284	0.00780277	0.985082	0.0108388	0.999973	-0.0607922	0.868335	0.0875059	0.998608	0.0378097	0.999626	0.0660911	0.996744	-0.0822938	0.999976	0.05136	0.925902	-0.11019	0.507086	-0.130993	0.769748	-0.137037	0.51204	-0.123599	0.525646	-0.137832	0.426537	-0.118167	0.77597
ENSGALG00000001788	ADPGK	0.132788	0.706302	0.0808914	0.675169	0.182979	0.419708	0.0241283	0.999973	0.111371	0.741372	0.0750085	0.998608	0.0939789	0.999626	0.0300146	0.996744	0.128383	0.999976	0.163188	0.707373	0.115819	0.473718	0.00112949	0.99824	-0.100951	0.653101	-0.0411805	0.868694	-0.0253164	0.906722	-0.0426141	0.954071
ENSGALG00000001790	METTL23	-0.00857402	0.998451	1.20389	0.00150711	0.268569	0.75326	0.0101514	0.999973	0.139342	0.893086	0.095112	0.998608	0.0458733	0.999626	0.110511	0.996744	0.0432843	0.999976	0.372054	0.797896	0.168297	0.736957	0.0322495	0.980984	-0.211727	0.770712	-0.327082	0.567416	-0.0154054	0.981802	-0.715584	0.284257
ENSGALG00000001791		-0.327224	0.814545	0.455248	0.381317	-0.146617	0.892987	0.0458783	0.999973	-0.566605	0.560773	-0.495821	0.998608	-0.218693	0.999626	-0.190178	0.996744	0.0160086	0.999976	0.0510565	0.975398	0.664301	0.181485	0.397318	0.771922	-0.148319	0.857644	-0.17782	0.812454	0.0918316	0.888499	-0.0366805	0.993646
ENSGALG00000001792	MRPS34	2.55175	NA	-1.39337	NA	0.244358	NA	-1.30455	0.999973	1.74517	NA	0.730765	0.998608	0.747113	0.999626	-0.907587	0.996744	1.84113	NA	-0.688997	NA	0.156929	NA	0.47825	NA	3.25349	NA	2.92433	NA	1.18123	NA	-0.735122	NA
ENSGALG00000001793	MYL10	0.447985	0.832132	1.30632	0.04208	0.344868	0.813403	0.0275827	0.999973	-0.226588	0.889576	-0.0994223	0.998608	0.0849101	0.999626	-0.120092	0.996744	0.340539	0.999976	0.539218	0.821662	-0.67602	0.35409	0.0222021	0.993028	0.322502	0.776127	-0.00340689	0.997946	-0.709252	0.345736	0.557009	0.757583
ENSGALG00000001797	GPSM1	-0.00847659	0.994683	-0.151479	0.411914	-0.0513908	0.891696	-0.0635406	0.999973	-0.047363	0.903197	-0.0369597	0.998608	0.0185446	0.999626	-0.201734	0.996744	0.0805097	0.999976	-0.0286947	0.962318	0.0603568	0.751192	0.00665557	0.991862	0.350088	0.0322637	0.315043	0.0469405	0.490442	0.00121514	0.314309	0.143578
ENSGALG00000001798	BBS4	0.173608	0.899517	0.24416	0.571872	0.0921355	0.915303	0.0991402	0.999973	-0.0656771	0.943838	0.157061	0.998608	0.0145788	0.999626	0.204179	0.996744	0.0167452	0.999976	0.261804	0.830574	0.635464	0.0941744	0.366766	0.717904	0.239939	0.648988	0.190159	0.707232	0.468974	0.210175	-0.197382	0.865591
ENSGALG00000001800		0.20569	0.7138	0.101045	0.752996	0.0365461	0.952907	0.0812022	0.999973	-0.0183936	0.979573	0.038247	0.998608	-0.0523086	0.999626	0.0035292	0.996744	0.0120219	0.999976	0.360083	0.461259	0.335282	0.175224	0.155246	0.804295	0.127032	0.737135	0.0602552	0.878303	-0.010127	0.977907	-0.0983856	0.916752
ENSGALG00000001801	IFT74	0.138155	0.899517	0.138999	0.705743	0.128165	0.830215	0.0283466	0.999973	0.131681	0.842278	0.0233	0.998608	0.25604	0.933603	0.173979	0.996744	-0.117504	0.999976	-0.168779	0.852887	-0.0603343	0.860065	-0.20161	0.800089	0.343917	0.309574	0.183839	0.624359	0.557068	0.0448638	0.000494068	0.99958
ENSGALG00000001802	JMJD6	-0.0422673	0.982757	-0.635885	0.0245723	0.0705929	0.926609	0.172257	0.999973	-0.093871	0.898427	-0.38459	0.998608	-0.232247	0.994909	-0.109863	0.996744	0.0805547	0.999976	-0.193111	0.850101	0.172644	0.610284	0.512715	0.397285	-0.0113097	0.985908	-0.350664	0.322181	-0.417782	0.196257	-0.114657	0.92595
ENSGALG00000001803	IWS1	-0.0186901	0.983752	0.0382469	0.864772	0.242098	0.230429	0.0319624	0.999973	0.0868912	0.798979	-0.0355256	0.998608	0.247095	0.492426	0.0124332	0.996744	-0.0154512	0.999976	0.0159565	0.975398	0.0135227	0.944477	-0.0586636	0.888774	0.171496	0.344909	0.139719	0.438318	0.257872	0.0849695	0.0984945	0.819469
ENSGALG00000001805	MXRA7	-0.467532	0.502102	-0.227693	0.625184	-0.0909705	0.920047	-0.33038	0.999973	-0.247766	0.76361	-0.110276	0.998608	0.155259	0.999626	-0.184816	0.996744	-0.224979	0.999976	-0.112516	0.933218	0.162049	0.700953	-0.259994	0.800089	-0.753621	0.0501523	-0.584099	0.133547	-0.531555	0.172577	-0.118842	0.941949
ENSGALG00000001806		-1.03591	0.335462	-1.1827	0.0673647	-1.05423	0.26002	-1.04173	0.64568	-0.67235	0.629663	0.173197	0.998608	-0.763236	0.800682	-0.249121	0.996744	-1.32926	0.445201	-0.265502	0.910221	-1.15205	0.109514	-0.562661	0.771922	-0.756198	0.365715	0.466977	0.59861	-0.0549831	0.955924	-0.82218	0.526617
ENSGALG00000001812	ATCAY	0.519973	0.887558	0.527895	0.712972	0.392862	0.857259	1.11061	0.896769	-0.203852	0.934723	0.77942	0.998608	0.773686	0.98658	-0.126958	0.996744	-0.0226534	0.999976	1.67147	0.415368	0.0228078	0.98628	0.655733	NA	0.291796	0.868064	1.21982	0.302122	0.0993935	0.948048	1.06256	0.610511
ENSGALG00000001816	MAGI3	0.131275	0.895118	0.0568666	0.885682	0.178316	0.720409	0.192734	0.999973	0.224864	0.683359	0.322172	0.998608	0.20651	0.979847	0.181886	0.996744	0.0209022	0.999976	0.213298	0.809256	0.144575	0.609322	0.150632	0.823636	0.219626	0.533746	0.382374	0.160228	0.278835	0.315346	0.124685	0.891642
ENSGALG00000001817	CTCFL	0.0331028	0.978553	-0.148037	0.550548	0.0275578	0.960935	-0.007008	0.999973	0.0873436	0.859091	0.0607864	0.998608	0.106856	0.999626	0.0531537	0.996744	0.0758604	0.999976	0.0643495	0.931146	-0.127891	0.571256	-0.159421	0.79212	-0.14619	0.629495	-0.0620025	0.854943	-0.173428	0.459318	-0.0210248	0.990291
ENSGALG00000001823	HIKESHI	0.0270802	0.992996	1.0307	0.00365006	0.091279	0.926982	-0.0080391	0.999973	-0.161149	0.865244	-0.169133	0.998608	0.0426837	0.999626	0.0323085	0.996744	0.139506	0.999976	0.107451	0.942527	0.303752	0.479458	0.271013	0.802364	-0.31377	0.576671	-0.705187	0.0825323	-0.338602	0.453199	-0.456306	0.573492
ENSGALG00000001824		0.537102	0.921255	0.0398604	0.985078	1.5329	0.411221	-0.216446	0.999973	-1.03846	0.709216	-0.246695	0.998608	0.694426	0.999626	-1.02585	0.996744	0.786187	0.999976	-0.0663187	0.988336	1.02707	0.440573	-0.304984	0.933814	2.15144	0.110199	1.1273	0.460314	2.19894	0.0793062	-0.57005	0.900165
ENSGALG00000001826	WWC1	0.237555	0.73931	-0.0742619	0.865596	0.0693306	0.921581	0.100099	0.999973	0.0336206	0.970126	-0.00669253	0.998608	0.000565841	0.999626	0.0509342	0.996744	-0.107784	0.999976	0.0246226	0.981029	0.430573	0.156422	0.224099	0.789878	0.232389	0.563373	0.365747	0.253771	0.756259	0.00553088	-0.0160903	0.99573
ENSGALG00000001828	SH2B2	-1.06554	0.0947903	-0.527658	0.29289	-0.866393	0.172011	-0.309665	0.999973	-1.19982	0.0421536	-0.98289	0.585764	-0.815919	0.462091	-0.32396	0.996744	-0.680106	0.999976	-0.483087	0.745296	-0.383787	0.447886	0.276266	0.824844	-0.668436	0.224267	-0.229617	0.739631	-0.143147	0.819849	0.411225	0.728165
ENSGALG00000001833	PRKRIP1	0.194088	0.762915	0.636671	0.00405354	0.486208	0.13717	0.0576931	0.999973	0.137378	0.80942	0.105697	0.998608	0.327682	0.700465	0.120573	0.996744	0.141225	0.999976	0.324322	0.613914	0.333069	0.201529	0.153718	0.816257	-0.0721413	0.871018	-0.13033	0.715116	0.134174	0.663851	-0.177574	0.800663
ENSGALG00000001835	SCNN1D	0.0294577	NA	0.535194	NA	1.75802	0.858604	0.0369844	0.999973	-0.124514	NA	1.02692	0.998608	0.0315599	0.999626	-1.59449	0.996744	-0.0697213	NA	1.23956	NA	3.59079	NA	-0.00488099	NA	1.96718	NA	2.05	NA	0.309226	NA	-2.38553	0.87175
ENSGALG00000001837	ORAI2	0.026113	0.985112	-0.137466	0.614116	0.0772773	0.87423	0.0386011	0.999973	-0.339677	0.366676	-0.064005	0.998608	-0.273795	0.730116	0.0407174	0.996744	-0.0556496	0.999976	0.0775904	0.921066	0.341682	0.140138	0.227834	0.711952	-0.0673514	0.85962	0.0202357	0.961154	0.26049	0.263721	0.0156232	0.994438
ENSGALG00000001838	XPO7	-0.179314	0.754034	-0.758876	0.000169747	-0.151871	0.728027	-0.0609978	0.999973	-0.169681	0.736525	-0.200493	0.998608	-0.119515	0.999626	-0.113003	0.996744	-0.0887945	0.999976	-0.141684	0.850101	0.221151	0.352614	0.200645	0.757972	0.319287	0.218444	0.158885	0.592246	0.26064	0.279875	0.105981	0.897789
ENSGALG00000001840	TEK	-0.365325	0.662428	0.00622177	0.993555	0.250039	0.731695	0.0734751	0.999973	0.00889362	0.993927	-0.127844	0.998608	0.285132	0.993295	-0.168759	0.996744	0.0939817	0.999976	-0.0824352	0.951412	-0.297349	0.461219	-0.133416	0.899323	-0.485714	0.275602	-0.555211	0.16565	-0.570746	0.142328	0.0234016	0.994782
ENSGALG00000001841	ROGDI	0.172342	0.885691	0.00446992	0.994465	0.179775	0.783439	0.4619	0.704632	0.0150068	0.9868	-0.0415579	0.998608	0.0735987	0.999626	-0.132575	0.996744	0.251865	0.999976	0.339452	0.727243	0.481962	0.154984	0.775416	0.120543	0.602172	0.0733532	0.295455	0.453699	0.646393	0.0407505	-0.0124684	0.998004
ENSGALG00000001844	ALKBH4	-0.213398	0.828539	0.393247	0.236161	0.225918	0.717682	0.236268	0.999973	-0.249092	0.730039	0.0202326	0.998608	-0.0178863	0.999626	-0.00847465	0.996744	-0.194444	0.999976	0.520081	0.418993	0.437007	0.19537	0.24864	0.792281	-0.103363	0.854993	0.104644	0.841435	0.474027	0.15753	-0.172463	0.874434
ENSGALG00000001845	PHTF1	0.508731	0.188694	0.319464	0.258772	0.297626	0.482748	0.225525	0.999973	0.663964	0.0452528	0.459944	0.932681	0.105468	0.999626	0.268528	0.996744	0.169412	0.999976	0.363392	0.587698	0.078469	0.806152	0.107001	0.889912	0.323956	0.324749	0.382464	0.189524	0.0620986	0.866436	-0.0571289	0.970259
ENSGALG00000001848	UBE2J2	-0.00440654	0.997159	0.289807	0.0991519	0.131997	0.702388	0.0959206	0.999973	-0.0365448	0.936114	0.104329	0.998608	0.0756394	0.999626	0.0625337	0.996744	-0.165234	0.999976	-0.0826596	0.894882	0.0861514	0.674814	0.0045297	0.994653	-0.0542955	0.865659	0.196718	0.353196	0.300957	0.104864	0.10733	0.848994
ENSGALG00000001849	BSN	-0.609986	0.489629	-1.55765	0.00071622	-0.592377	0.399259	-0.424054	0.999973	-0.526506	0.590236	-0.24151	0.998608	-0.267015	0.999626	-0.432052	0.996744	-0.221129	0.999976	-0.143473	0.933002	0.166679	0.757312	0.0144759	0.99353	0.160278	0.842923	0.412188	0.472895	-0.165848	0.788139	0.250485	0.871612
ENSGALG00000001850	RARS	0.056386	0.967904	-0.121558	0.718365	-0.00766367	0.989773	0.00269028	0.999973	-0.0489257	0.941465	-0.00882346	0.998608	0.119904	0.999626	0.20278	0.996744	-0.0951026	0.999976	0.0925052	0.918739	0.0807267	0.788356	0.158456	0.815408	-0.3093	0.318566	-0.488891	0.0543231	-0.262227	0.348644	-0.323464	0.503477
ENSGALG00000001852	LRWD1	0.178433	0.423778	-0.022346	0.913199	0.0784726	0.756033	-0.00518848	0.999973	-0.0124532	0.974801	-0.0604264	0.998608	-0.0526996	0.999626	0.0504237	0.996744	0.143911	0.999976	-0.0310579	0.945266	-0.0368026	0.810012	0.0698379	0.840555	0.0592136	0.780809	-0.133817	0.376516	-0.0522407	0.753302	-0.052181	0.918199
ENSGALG00000001856	MOB3B	-0.177713	0.952509	-0.874118	0.171248	-0.317011	0.802286	-0.223282	0.999973	0.531414	0.676544	-0.0585435	0.998608	-0.235706	0.999626	0.0692785	0.996744	0.168723	0.999976	-1.0221	0.419046	-0.456786	0.499726	-0.365721	0.827155	-0.16737	0.884287	-0.58341	0.429165	-1.28138	0.069598	0.272493	0.904879
ENSGALG00000001857	C1QTNF12	-0.0869307	0.978553	-0.487513	0.411915	-0.444645	0.638657	-0.328267	0.999973	-0.22707	0.857958	-0.210719	0.998608	0.111908	0.999626	-0.682081	0.996744	0.0270393	0.999976	-0.0828959	0.965709	-0.706594	0.20906	-0.966426	0.329334	-0.287815	0.737446	-0.541311	0.392883	-0.76044	0.177993	-0.31144	0.848912
ENSGALG00000001859		-3.56253	NA	-1.38769	NA	-0.703188	NA	-0.234384	0.999973	-1.21178	NA	-0.719205	0.998608	-3.05271	0.67451	-1.25069	0.996744	-0.469328	NA	-1.10973	NA	-0.801988	NA	0.217723	NA	-2.43425	NA	-1.16961	NA	-0.835336	NA	-0.581766	NA
ENSGALG00000001860	RSBN1	-0.0894768	0.944507	-0.182083	0.588578	-0.020008	0.977622	0.0903445	0.999973	0.0486845	0.945897	0.184934	0.998608	0.0246062	0.999626	0.109116	0.996744	-0.0704288	0.999976	-0.204918	0.826631	-0.261138	0.368443	-0.0545975	0.944306	-0.586287	0.0341953	-0.261925	0.43383	-0.428913	0.128723	-0.320027	0.560544
ENSGALG00000001862	ST6GALNAC1	1.82689	0.215979	2.73929	0.0024835	2.52891	0.0448465	1.34109	0.764824	0.815331	0.715427	0.512936	0.998608	2.14784	0.275774	1.10747	0.996744	1.10599	0.999976	3.00212	0.0288925	2.50752	0.0236206	-0.0181271	0.995887	1.61596	0.150709	3.04948	0.000864928	3.4722	0.000209286	1.18889	0.551511
ENSGALG00000001863	VTG2	1.36904	0.655457	0.564189	0.783206	0.349228	0.921859	1.26373	0.999973	1.32489	0.648394	0.101209	0.998608	-0.691515	0.999626	0.592636	0.996744	0.984912	NA	1.74573	0.617387	-1.83302	0.378396	0.214371	NA	2.93432	0.0293955	2.31221	0.0879521	0.911079	0.599233	1.59873	0.562164
ENSGALG00000001864	C9orf72	0.222516	0.778413	0.295678	0.359203	0.257507	0.619336	0.562971	0.429938	0.075278	0.916477	0.123648	0.998608	0.309127	0.856797	0.472209	0.900429	0.181244	0.999976	-0.0204547	0.984145	0.103424	0.766816	0.381351	0.609507	-0.632026	0.0400465	-0.478458	0.126042	-0.488743	0.116241	-0.0302731	0.990426
ENSGALG00000001866	MCHR2	-2.43153	NA	0.00247827	0.999303	0.808473	0.795072	-1.99414	0.974527	-0.45699	0.90027	0.0738688	0.998608	0.186657	0.999626	0.184725	0.996744	-0.504066	NA	0.928967	0.85284	0.282364	0.884556	2.05309	NA	0.776632	0.737135	0.844246	0.692798	0.0877969	0.972346	0.668093	0.906665
ENSGALG00000001869	LINGO2	-0.0315987	0.996656	0.00161191	0.999303	-0.546298	0.778	-1.27425	0.852042	0.203734	0.93247	0.264584	0.998608	-0.874628	0.944582	-1.07432	0.996744	-0.198906	0.999976	0.538041	0.878639	-2.05455	0.0820127	-0.905323	NA	-1.62554	0.216596	-0.15202	0.936026	-1.57439	0.152029	-0.606447	0.841696
ENSGALG00000001872	SDF4	0.158202	0.74465	0.164023	0.45611	0.172672	0.610587	-0.130359	0.999973	0.228762	0.564073	0.0415929	0.998608	0.222002	0.795224	0.159581	0.996744	-0.0391869	0.999976	-0.129268	0.844314	-0.240622	0.237296	-0.339948	0.353462	-0.535937	0.00346949	-0.600806	0.000556752	-0.453056	0.0157217	-0.425696	0.074952
ENSGALG00000001876	RASA4	-0.290953	0.903565	0.462594	0.512139	-0.309788	0.806098	-0.12175	0.999973	-0.543638	0.675009	-0.551706	0.998608	-0.514014	0.962373	-0.16524	0.996744	0.270064	0.999976	0.242684	0.908024	0.52067	0.419052	0.388833	0.807469	0.153078	0.88868	-0.429204	0.590937	-0.0360503	0.969818	0.150892	0.962802
ENSGALG00000001882	TNFRSF18	-0.349628	0.842296	0.247075	0.741682	0.15769	0.905532	-0.324914	0.999973	-0.221892	0.866424	0.694153	0.998608	0.070835	0.999626	-0.384914	0.996744	-0.116758	0.999976	0.0804148	0.966944	0.671869	0.247979	-0.175926	0.909261	-0.230889	0.804518	0.266459	0.74336	0.576586	0.341727	-0.412206	0.787203
ENSGALG00000001883	ST6GALNAC2	-0.0665676	0.984722	0.0756563	0.931339	-0.253696	0.824988	0.281718	0.999973	-0.0478184	0.977873	0.0820445	0.998608	-0.0514083	0.999626	0.252641	0.996744	-0.0210089	0.999976	0.104257	0.959652	0.854017	0.134416	0.0289946	0.987752	0.120432	0.906098	-0.0261288	0.980348	-0.227905	0.747455	-0.142894	0.959387
ENSGALG00000001885		-0.298424	0.924923	0.347673	0.711372	-0.570616	0.660521	-0.144862	0.999973	-0.600445	0.700913	-0.349941	0.998608	-0.738291	0.864864	-0.241351	0.996744	0.00656722	0.999976	0.22341	0.931146	0.750116	0.320538	0.322588	0.86845	0.555946	0.581863	0.65302	0.45937	1.13328	0.122005	-0.0114349	0.999536
ENSGALG00000001889	CARD9	0.429434	0.743861	0.8368	0.104896	0.0444286	0.974741	0.456317	0.999973	0.2551	0.835376	0.354276	0.998608	-0.0599359	0.999626	0.494015	0.996744	-0.0633604	0.999976	0.535403	0.747318	0.757873	0.167757	0.393421	0.797034	0.255473	0.766067	0.599319	0.330652	0.220484	0.744147	0.392213	0.789719
ENSGALG00000001892	CYGB	-0.205815	0.85014	0.231395	0.567511	0.19453	0.770723	-0.173799	0.999973	0.0990264	0.900783	0.433716	0.998608	0.0767735	0.999626	-0.159135	0.996744	-0.111163	0.999976	0.340853	0.742082	0.107217	0.783793	0.249978	0.796536	0.229314	0.640508	0.672289	0.0392452	0.431667	0.219636	-0.0539376	0.979712
ENSGALG00000001894		0.207727	0.948756	-0.108859	0.925873	0.53341	0.689905	0.873544	0.834285	-0.162728	0.925576	0.744261	0.998608	0.395743	0.999626	0.210337	0.996744	0.315743	0.999976	0.664782	0.769138	1.06258	0.156422	0.732467	0.717424	0.584271	0.542853	1.06916	0.149042	1.2149	0.0921115	0.697142	0.668424
ENSGALG00000001895	PANK3	-0.290344	0.936442	-0.205283	0.864925	-0.550226	0.720506	-0.0351732	0.999973	0.305997	0.871912	0.301232	0.998608	-0.485568	0.999626	0.000788642	0.99953	0.290994	0.999976	-0.537143	0.84296	-1.37357	0.105792	-0.702434	0.759984	0.00559223	0.997349	0.320552	0.791421	-0.792693	0.362275	0.377081	0.897649
ENSGALG00000001900	PHF24	0.0291745	NA	0.53517	NA	-0.103797	NA	0.963327	0.999973	-0.12479	NA	0.0656187	0.998608	0.0315584	0.999626	-0.180082	0.996744	0.891747	NA	0.277758	NA	0.124104	NA	-0.0604325	NA	0.195655	NA	1.2209	NA	1.27096	NA	-0.00933714	NA
ENSGALG00000001901	ARIH1	-0.0856638	0.819536	-0.16973	0.185923	0.0215115	0.948925	0.20776	0.603123	-0.147584	0.570288	-0.159634	0.998608	0.00120575	0.999626	-0.0286632	0.996744	-0.126609	0.999976	-0.130075	0.741526	-0.0132222	0.936456	0.0682694	0.841606	-0.187779	0.197771	-0.361918	0.00178207	-0.140823	0.308448	-0.0193662	0.982116
ENSGALG00000001905	DTX2	-0.460447	0.405214	-0.434376	0.184762	-0.274592	0.631648	-0.25191	0.999973	-0.528104	0.332558	-0.344827	0.998608	-0.347755	0.834891	-0.0982666	0.996744	-0.249397	0.999976	-0.202576	0.850101	0.143308	0.697803	0.217668	0.803445	-0.219328	0.649037	-0.159583	0.734782	-0.0873528	0.840787	-0.00360749	0.999536
ENSGALG00000001907	WAPL	-0.0721909	0.976711	-0.142869	0.803336	-0.0262587	0.980055	0.170927	0.999973	0.124123	0.897669	0.196573	0.998608	0.0220146	0.999626	0.152145	0.996744	-0.167352	0.999976	-0.180225	0.89576	-0.42924	0.311077	-0.184513	0.864668	0.0698587	0.929156	0.260203	0.629404	0.0156951	0.979912	0.276169	0.811432
ENSGALG00000001912		0.142195	0.974391	-0.358659	0.724235	-0.736384	0.552273	-0.0663084	0.999973	-0.214757	0.903197	0.130601	0.998608	-0.809119	0.833074	0.0031025	0.998845	-0.233927	0.999976	-0.142555	0.960338	-0.54659	0.498437	0.0435527	0.987235	0.738525	0.438614	1.20293	0.11256	0.804816	0.307263	-0.200277	0.959559
ENSGALG00000001916	SLIT3	0.282102	0.895433	-0.327698	0.63973	-0.251426	0.832337	-0.131579	0.999973	0.642554	0.572626	0.156701	0.998608	0.14589	0.999626	0.0832513	0.996744	0.475373	0.999976	-0.385776	0.841402	-0.931175	0.115564	-0.439157	0.786031	-0.343235	0.687144	-0.381721	0.60374	-0.998143	0.0747621	-0.173756	0.945816
ENSGALG00000001917	SSC4D	0.0400585	NA	0.347152	NA	-2.55736	0.505353	-0.676631	0.999973	-1.96999	NA	-1.05753	0.998608	-1.55556	0.999626	-0.839633	0.996744	1.24574	NA	-1.06482	NA	0.0885483	NA	-1.45075	NA	2.59456	NA	-0.11523	NA	0.942737	NA	-1.48805	0.794414
ENSGALG00000001918	DNAJB5	-0.191832	0.945224	-0.498007	0.46321	-0.0967651	0.951199	-0.485815	0.999973	-0.886267	0.40251	-0.373658	0.998608	-0.880644	0.601537	-0.111098	0.996744	-0.00671075	0.999976	-0.623781	0.733494	-0.776618	0.21215	-0.224156	0.894091	-0.21611	0.832661	-0.628305	0.370307	-1.07331	0.0744344	0.440242	0.789719
ENSGALG00000001921	ENTR1	0.140447	0.962881	1.32269	0.0127301	-0.00867797	0.995374	0.0209942	0.999973	-0.186143	0.896798	-0.457546	0.998608	-0.374482	0.999626	-0.0454226	0.996744	0.0157177	0.999976	0.380263	0.848904	0.545025	0.384706	0.595112	0.728555	0.544674	0.494579	0.406739	0.603406	0.54818	0.40499	0.0806179	0.983796
ENSGALG00000001925	GNB1L	0.10159	0.895195	0.221343	0.292069	0.0700681	0.875032	0.0978471	0.999973	-0.0436227	0.929595	0.0230377	0.998608	-0.059006	0.999626	0.240798	0.996744	-0.0370427	0.999976	0.181958	0.774702	0.145458	0.498551	0.132168	0.804295	0.100884	0.754287	-0.0137274	0.971636	0.0940388	0.706816	-0.207495	0.6382
ENSGALG00000001926	HSPB1	-0.735305	0.551352	-0.849763	0.184036	-0.622355	0.557268	-0.924318	0.703394	-0.845063	0.491377	-0.874076	0.998608	-0.695366	0.825337	-0.47407	0.996744	0.0169438	0.999976	-0.209632	0.926853	-0.594943	0.378444	0.0224149	0.993028	0.422025	0.655797	-0.405266	0.636072	-0.726818	0.287241	0.542893	0.735473
ENSGALG00000001932	SRRM3	0.82648	NA	-2.69263	NA	-1.42986	NA	-2.45609	0.999973	0.676722	NA	-2.20079	0.998608	-2.18031	0.999626	-1.67596	0.996744	-0.0695905	NA	-1.98826	NA	-1.06024	NA	1.10394	NA	1.1615	NA	-1.08166	NA	-0.443036	NA	0.391646	NA
ENSGALG00000001933	CORO2A	0.14426	0.94616	0.0067336	0.99405	-0.293309	0.745644	-0.0726699	0.999973	-0.358007	0.722695	0.21472	0.998608	-0.538956	0.779844	0.229561	0.996744	-0.548718	0.999976	0.28791	0.850101	0.0416438	0.944798	0.0500194	0.972774	0.126709	0.876554	0.405964	0.479248	0.53247	0.277737	-0.11325	0.963905
ENSGALG00000001934	OPN4	-2.08205	NA	-1.06103	NA	-1.28739	0.694809	-1.2544	0.999973	-1.67551	NA	0.372183	0.998608	-1.16271	0.999626	-1.85951	0.996744	-1.60863	NA	-2.72611	NA	-2.95131	NA	-3.54663	NA	-1.31215	NA	0.29999	NA	-0.087317	NA	-0.62741	0.917913
ENSGALG00000001935	TTLL10	0.766612	0.751016	-0.532581	0.678455	0.838133	0.605077	1.02306	0.951758	0.116917	0.968618	0.952946	0.998608	0.0752292	0.999626	0.49551	0.996744	0.754645	0.999976	0.398921	0.90054	0.655749	0.52095	0.612456	NA	1.46274	0.167512	0.889952	0.428099	1.32781	0.169678	1.00364	0.645449
ENSGALG00000001936	MYO7B	0.0646069	0.994601	-0.043594	0.983627	0.355981	0.900166	-0.9546	0.999973	-0.190273	0.955391	-0.100471	0.998608	0.601216	0.999626	-1.55373	0.996744	1.21829	0.999976	-0.808108	0.843947	-0.97221	0.46912	-1.64964	0.56256	0.378074	0.859689	-1.30133	0.367067	-0.311758	0.851106	-1.71402	0.39585
ENSGALG00000001938	SLC25A24	0.0474036	0.984757	-0.0860894	0.886623	-0.07535	0.940487	0.025533	0.999973	0.131377	0.886859	0.287662	0.998608	-0.351935	0.936983	-0.229291	0.996744	-0.125523	0.999976	-0.400563	0.742338	-0.79993	0.0603703	-0.230146	0.823277	-0.426188	0.387922	-0.367791	0.444395	-0.613075	0.127451	-0.311265	0.763196
ENSGALG00000001939	HIPK1	-0.386679	0.848143	-0.519138	0.46338	-0.533974	0.623015	-0.175199	0.999973	-0.0204997	0.990138	0.0950583	0.998608	-0.432663	0.999626	-0.336401	0.996744	-0.0986797	0.999976	-0.351423	0.868397	-0.825849	0.203976	-0.434498	0.800089	0.227069	0.830806	0.539431	0.488007	-0.152841	0.85516	0.336618	0.869711
ENSGALG00000001942	SPDL1	0.173346	0.786411	0.254411	0.30837	0.342037	0.305527	0.195057	0.999973	0.489935	0.146483	0.287232	0.998608	0.458376	0.342762	0.28524	0.996744	0.120526	0.999976	0.08537	0.918119	-0.1206	0.649987	-0.151378	0.81045	-0.132108	0.725855	-0.00107919	0.997946	-0.0377332	0.912477	-0.291784	0.521396
ENSGALG00000001943	RHBDF2	-0.216057	0.868626	-0.428505	0.27939	-0.0128561	0.989182	-0.140278	0.999973	-0.481655	0.514269	-0.0191901	0.998608	-0.338987	0.936983	-0.3046	0.996744	-0.217737	0.999976	0.35706	0.763549	0.762445	0.0607476	0.415842	0.688101	0.637887	0.115785	0.990848	0.00401136	0.980078	0.00572554	0.213368	0.858001
ENSGALG00000001944	TBC1D2	-0.0358482	0.984428	0.104228	0.803493	0.106974	0.868178	-0.126162	0.999973	-0.0575389	0.938533	0.165647	0.998608	0.0541866	0.999626	0.0344402	0.996744	-0.232612	0.999976	0.31347	0.716601	0.290166	0.346125	0.0233178	0.98013	0.0204957	0.972625	0.517296	0.0797577	0.20053	0.559039	-0.208171	0.800663
ENSGALG00000001945	RFT1	0.588664	0.289206	0.0754412	0.89235	0.331762	0.586439	-0.0900715	0.999973	0.437101	0.550361	0.250657	0.998608	0.048431	0.999626	-0.410553	0.996744	0.420561	0.999976	0.297117	0.809852	0.0496121	0.913743	0.392324	0.69068	0.353695	0.45162	0.186887	0.715489	0.136472	0.768664	-0.298663	0.745398
ENSGALG00000001946	RSPO1	0.364517	0.855422	0.898411	0.140554	0.393192	0.739723	0.492981	0.999973	-0.184182	0.899905	0.919474	0.998608	0.72948	0.748157	0.151072	0.996744	0.306792	0.999976	1.06182	0.363344	0.112477	0.884246	0.117604	0.945818	0.00424447	0.997368	0.682207	0.341297	-0.118941	0.893321	0.576197	0.683629
ENSGALG00000001947	ELP1	-0.156423	0.566146	-0.522553	3.51295e-05	-0.0821733	0.765139	0.0477414	0.999973	-0.268297	0.202947	-0.153225	0.998608	0.0340417	0.999626	0.0408563	0.996744	-0.230583	0.79273	-0.24128	0.360461	-0.085859	0.570142	0.0973597	0.800089	-0.220629	0.156392	-0.417965	0.000767926	-0.108233	0.496161	-0.204584	0.368017
ENSGALG00000001948		0.0461088	0.974391	-0.321394	0.185149	-0.0114333	0.985821	0.162968	0.999973	0.250984	0.612599	0.0700577	0.998608	0.164723	0.999626	0.184443	0.996744	-0.0173893	0.999976	0.230724	0.759712	0.279413	0.266586	0.163852	0.800789	0.73564	0.000782203	0.656805	0.00274974	0.603194	0.00828019	0.493913	0.107861
ENSGALG00000001949	MDH2	-0.10335	0.951013	-0.0535372	0.925671	0.216617	0.760528	-0.121328	0.999973	-0.20697	0.801085	-0.317155	0.998608	0.258285	0.999626	0.0370748	0.996744	0.132783	0.999976	-0.106551	0.934042	-0.359969	0.341038	0.152601	0.874545	-0.235693	0.659179	-0.815685	0.0166576	-0.601839	0.0977622	-0.125642	0.931458
ENSGALG00000001950	PMPCA	0.0582647	0.939446	-0.101559	0.625954	0.118116	0.711368	-0.0169105	0.999973	-0.0453057	0.909109	-0.145553	0.998608	-0.0269645	0.999626	-0.0609279	0.996744	0.0940488	0.999976	-0.199931	0.652896	-0.331421	0.0660994	0.0251344	0.959763	-0.262437	0.161036	-0.476403	0.00162425	-0.529553	0.000577929	-0.14613	0.726158
ENSGALG00000001951		0.250631	0.933267	-0.342661	0.694453	-0.661953	0.547996	-0.107099	0.999973	-0.161871	0.921063	0.0451203	0.998608	-1.24294	0.38706	-0.481623	0.996744	-0.0617876	0.999976	-0.475202	0.839737	-1.11378	0.117028	-0.467376	0.800089	0.105438	0.936142	-0.0194156	0.987434	-0.7426	0.302952	0.0745741	0.988067
ENSGALG00000001954	APTX	-0.137051	0.925099	0.549804	0.0835603	0.273586	0.647876	-0.162095	0.999973	-0.157181	0.839182	-0.108274	0.998608	0.16517	0.999626	0.0287293	0.996744	-0.362535	0.999976	-0.0956354	0.936346	0.21038	0.562484	-0.158316	0.859124	0.384597	0.346469	0.443489	0.221759	0.728285	0.0238789	0.0668541	0.971288
ENSGALG00000001955	AANAT	-0.292824	0.96133	-0.59837	0.708352	-1.11725	0.595932	-0.380922	0.999973	-1.4428	0.563476	-1.04682	0.998608	0.298322	0.999626	-0.713797	0.996744	-0.463775	0.999976	0.559676	0.893861	-0.785219	0.555537	1.10774	0.752777	-0.442148	0.832885	-0.250075	0.904704	-0.94662	0.499103	0.433228	0.931336
ENSGALG00000001956	OLFML3	0.040194	0.993385	0.438718	0.557862	-0.302938	0.817191	-0.673069	0.926599	-0.058759	0.974844	-0.31961	0.998608	-0.437468	0.999626	-0.438374	0.996744	0.390358	0.999976	0.448176	0.836588	0.193406	0.791379	-0.0339589	0.987752	-0.0566191	0.963512	-0.238963	0.804831	-0.365616	0.629713	-0.0146289	0.999113
ENSGALG00000001959	HENMT1	-0.617529	0.50829	0.440489	0.4279	0.085336	0.949167	0.147061	0.999973	-0.291444	0.795835	-0.0803621	0.998608	0.508035	0.87441	0.313221	0.996744	-0.291289	0.999976	-0.221508	0.896736	0.325203	0.55457	0.212933	0.879836	-0.562884	0.369473	-0.65682	0.253413	0.0102267	0.99064	-0.151952	0.951031
ENSGALG00000001962	PTBP1	0.171095	0.765056	-0.122837	0.663486	0.0274746	0.964011	0.0812063	0.999973	0.0136787	0.983589	0.106957	0.998608	-0.182347	0.969072	0.167914	0.996744	0.0123865	0.999976	-0.0605071	0.94192	-0.0706631	0.78534	-0.0716924	0.908057	0.232114	0.411173	0.350167	0.128825	0.133985	0.616229	0.176032	0.763015
ENSGALG00000001963		0.0955215	0.974837	0.0627318	0.938119	-0.253223	0.810464	-0.231698	0.999973	-0.00907061	0.995861	-0.195177	0.998608	0.025813	0.999626	0.589065	0.996744	0.0407419	0.999976	-0.302714	0.852887	0.370837	0.490753	0.115889	0.937578	0.879012	0.104281	0.700399	0.191491	0.916986	0.0656288	0.0382908	0.993695
ENSGALG00000001964	INPP5E	0.055035	0.969574	-0.160759	0.613019	-0.222861	0.615883	-0.00563032	0.999973	-0.0165927	0.981767	0.186147	0.998608	-0.0347722	0.999626	0.144155	0.996744	-0.135503	0.999976	-0.103112	0.907686	-0.0383216	0.905253	0.179157	0.800089	0.0236905	0.962757	0.17874	0.593391	0.0770258	0.819714	-0.0841367	0.940407
ENSGALG00000001965	AARS	-0.0541753	0.974604	-0.326363	0.268334	0.0820106	0.90267	-0.125166	0.999973	-0.185397	0.768523	-0.142626	0.998608	0.157982	0.999626	0.0834184	0.996744	0.0649834	0.999976	0.149885	0.878589	0.190794	0.534823	0.159515	0.833631	0.0570867	0.915062	-0.116319	0.78815	0.14345	0.683525	-0.0867297	0.947362
ENSGALG00000001968	SYT6	0.515327	0.637484	0.669564	0.195808	0.279882	0.788125	0.207663	0.999973	0.308311	0.790128	0.683247	0.998608	0.274834	0.999626	0.398944	0.996744	0.408669	0.999976	1.02997	0.237205	0.0397203	0.953317	0.266133	0.847078	0.348329	0.645532	0.907503	0.0763728	-0.0925151	0.898827	0.544515	0.619746
ENSGALG00000001971	UBE2O	-0.616062	0.127251	-0.813899	0.00173055	-0.462896	0.24828	-0.0307788	0.999973	-0.297186	0.62126	-0.115342	0.998608	-0.118934	0.999626	-0.0115228	0.996744	-0.381388	0.999976	-0.323314	0.696351	-0.187028	0.554103	0.0589994	0.943532	0.0844386	0.869806	0.17621	0.655943	0.102171	0.787946	0.271904	0.693641
ENSGALG00000001972		0.0847263	0.933988	0.00352805	0.993783	0.195747	0.619389	-0.188705	0.999973	0.126273	0.807359	0.0549996	0.998608	0.111793	0.999626	-0.146386	0.996744	-0.0485806	0.999976	-0.0346459	0.965975	-0.372875	0.122932	-0.474213	0.214555	0.695357	0.000764369	0.691905	0.000602947	0.643314	0.00239003	0.448719	0.126466
ENSGALG00000001973	GNL2	0.142162	0.82794	0.325971	0.122824	0.257527	0.436703	0.125279	0.999973	0.0286822	0.963504	0.108227	0.998608	0.24811	0.793478	0.0659619	0.996744	-0.162072	0.999976	0.144133	0.844094	0.191185	0.408255	-0.0943328	0.873468	0.42028	0.061606	0.492079	0.0165717	0.674182	0.000731646	0.221478	0.640545
ENSGALG00000001975	TMEM120A	0.0846081	0.972494	0.628466	0.12956	0.229054	0.794526	0.337802	0.999973	0.0299174	0.980778	0.127427	0.998608	0.122022	0.999626	0.0505646	0.996744	0.194891	0.999976	0.466444	0.701739	0.839418	0.0664576	0.765521	0.325959	0.0357943	0.966369	0.338885	0.529417	0.657522	0.130431	-0.146768	0.933456
ENSGALG00000001976	TRIM33	0.0319236	0.990581	-0.167532	0.758295	-0.0356847	0.9735	0.229866	0.999973	0.215154	0.813906	0.202108	0.998608	0.0549462	0.999626	-0.0663569	0.996744	0.16216	0.999976	-0.0496942	0.971921	-0.235345	0.590418	-0.109947	0.925476	0.17968	0.785222	0.313088	0.539538	0.0755582	0.891607	0.24912	0.835154
ENSGALG00000001977	LDB3	0.25693	0.938542	-0.0396544	0.975362	0.280642	0.858479	-0.00522535	0.999973	0.330248	0.847293	-0.510998	0.998608	0.0265796	0.999626	0.0589901	0.996744	0.925747	0.999976	-0.527667	0.833342	-1.02602	0.177594	-0.251914	0.901408	0.901281	0.296987	-0.387312	0.706996	-0.589484	0.472236	0.742383	0.638686
ENSGALG00000001978	MED16	0.103184	0.93017	-0.264266	0.371445	0.0404923	0.954173	-0.10339	0.999973	-0.0178367	0.981767	-0.00374871	0.998608	-0.0166922	0.999626	0.0641445	0.996744	0.0213469	0.999976	0.175242	0.847351	0.482387	0.0935017	0.327129	0.634642	0.158273	0.706875	0.0737111	0.869291	0.263233	0.376106	-0.217437	0.760062
ENSGALG00000001981	PARP6	-0.121533	0.946435	-0.0237604	0.97289	-0.384353	0.549502	-0.196424	0.999973	-0.453361	0.569219	-0.301846	0.998608	-0.602813	0.555525	-0.0375776	0.996744	-0.0645052	0.999976	0.00268488	0.997978	0.566273	0.163884	0.317629	0.776268	0.777226	0.0501523	0.715394	0.0642357	0.715458	0.0641326	0.389066	0.655656
ENSGALG00000001983	FNDC7	0.288448	0.892364	0.123889	0.886147	0.12206	0.930015	0.845876	0.693845	0.480689	0.683481	0.296833	0.998608	0.503228	0.930553	0.437549	0.996744	0.217579	0.999976	-0.0715693	0.970833	0.0642475	0.929211	0.391361	0.803805	0.096951	0.929654	0.263262	0.745851	-0.107393	0.892672	0.234621	0.920563
ENSGALG00000001985	PIGQ	0.0176368	0.994683	-0.121625	0.822782	-0.145324	0.85822	-0.0365329	0.999973	-0.226084	0.789986	-0.185325	0.998608	-0.262546	0.999626	-0.0382021	0.996744	-0.123205	0.999976	0.154276	0.905933	0.591762	0.133558	0.530347	0.545474	-0.0198135	0.979496	0.0165361	0.981878	0.419094	0.296034	-0.12087	0.941949
ENSGALG00000001986	VCP	-0.407026	0.298089	-0.570712	0.0121225	-0.0762707	0.895266	-0.135264	0.999973	-0.421868	0.309593	-0.121813	0.998608	0.0842245	0.999626	0.0854823	0.996744	-0.370706	0.97875	-0.035366	0.967807	-0.124998	0.658246	-0.107856	0.873904	-0.361568	0.21087	-0.436073	0.088276	-0.169658	0.568055	-0.313197	0.513867
ENSGALG00000001988	TXNRD2	-0.0229246	0.994683	-0.377983	0.478771	0.102776	0.929165	0.13677	0.999973	0.362396	0.720961	-0.0258742	0.998608	0.0893666	0.999626	0.00435073	0.997175	0.220812	0.999976	-0.396722	0.799237	-0.424868	0.391123	-0.185894	0.886963	0.0800924	0.929654	-0.220706	0.745851	-0.266719	0.640158	-0.061679	0.984567
ENSGALG00000001992	PKM	-0.692812	0.22292	-0.852244	0.0150846	-0.270662	0.717682	-0.161075	0.999973	-0.821272	0.134638	-0.721238	0.716661	-0.194959	0.999626	-0.141849	0.996744	-0.0718802	0.999976	-0.408838	0.728968	-0.0855247	0.855455	0.26946	0.800089	-0.181175	0.775751	-0.829361	0.026595	-0.477383	0.244587	-0.0331635	0.991911
ENSGALG00000001994		0.028617	NA	-2.02543	NA	-3.20977	NA	-0.960168	0.999973	0.8364	NA	-2.49498	0.998608	-2.11267	0.999626	-1.14183	0.996744	-0.0705575	NA	-2.28284	NA	-2.02012	NA	-0.0604325	NA	0.195097	NA	-1.33969	NA	-2.79676	NA	-0.971084	NA
ENSGALG00000001995	LIMS2	-0.0333519	0.990852	-0.247665	0.659475	-0.293887	0.73129	-0.0399177	0.999973	-0.127761	0.903197	-0.0579518	0.998608	-0.364694	0.968644	-0.0476698	0.996744	0.247506	0.999976	-0.274251	0.850101	-0.85671	0.0717885	-0.301389	0.800925	-0.407238	0.491604	-0.408935	0.45173	-1.03922	0.014463	0.1979	0.904295
ENSGALG00000001996	DNALI1	0.162534	0.944063	0.600087	0.228245	-0.337816	0.720506	-0.102481	0.999973	-0.222447	0.847427	-0.259309	0.998608	-0.385003	0.985422	-0.171781	0.996744	-0.0788244	0.999976	-0.121261	0.945266	0.286761	0.591421	0.130537	0.927893	0.567646	0.342974	0.470649	0.428265	0.665726	0.191618	-0.274145	0.86143
ENSGALG00000001998	R3HDM4	0.0580092	0.982757	0.443319	0.346508	-0.19978	0.828744	-0.231183	0.999973	-0.129101	0.901954	-0.207714	0.998608	-0.361257	0.968945	-0.323073	0.996744	0.0905961	0.999976	0.264645	0.852887	0.603832	0.185837	0.28525	0.804295	0.208212	0.770391	0.00825023	0.99193	0.0500721	0.936298	-0.0451084	0.990291
ENSGALG00000002000	GRAMD2A	-0.270786	0.839332	0.799463	0.0430297	0.053352	0.963766	-0.00503986	0.999973	-0.573953	0.482931	0.0880949	0.998608	-0.133705	0.999626	-0.085526	0.996744	-0.105304	0.999976	0.427237	0.747318	0.496018	0.264442	0.461238	0.690974	-0.105425	0.891401	0.066946	0.928888	0.131464	0.817442	-0.327184	0.781219
ENSGALG00000002001	STXBP3	0.303264	0.64168	0.314587	0.328168	0.342535	0.466201	0.288535	0.989691	0.344349	0.578006	0.209468	0.998608	0.347346	0.785892	0.342819	0.996744	0.0255086	0.999976	0.0802807	0.942876	0.16435	0.622227	0.156628	0.844257	0.189435	0.680179	0.230233	0.553877	0.335804	0.301219	-0.159149	0.873224
ENSGALG00000002002	BCAS2	-0.168151	0.924997	0.498228	0.22649	-0.061569	0.953823	-0.0992602	0.999973	-0.309253	0.730588	-0.158749	0.998608	-0.250925	0.999626	-0.148397	0.996744	-0.13106	0.999976	0.238067	0.855348	0.495939	0.239754	0.295427	0.800089	-0.106922	0.883279	-0.169996	0.78318	0.102953	0.849996	-0.354728	0.725283
ENSGALG00000002003	BMPR1A	0.0498596	0.990722	0.0345756	0.975963	-0.178898	0.908806	0.104891	0.999973	0.203891	0.896099	0.379233	0.998608	-0.128891	0.999626	0.0230759	0.996744	0.104918	0.999976	-0.315669	0.888191	-0.939619	0.170191	-0.567462	0.762891	-0.236198	0.832377	-0.176125	0.871222	-0.838484	0.223857	0.129176	0.971798
ENSGALG00000002006	PDILT	0.0302821	NA	0.53517	NA	0.85795	NA	-1.89525	0.999973	-1.08543	NA	1.57173	0.998608	0.0315584	0.999626	-2.07691	0.996744	-1.03064	NA	0.277758	NA	0.124104	NA	-1.95727	NA	-0.764985	NA	0.259154	NA	1.27096	NA	-0.944423	NA
ENSGALG00000002008	RNF157	-0.878901	0.384936	-0.774512	0.212165	-0.46865	0.674109	-0.651836	0.940587	-0.72478	0.551251	-0.497589	0.998608	-0.468097	0.990823	-0.14192	0.996744	-0.710433	0.999976	-0.551186	0.772629	0.183005	0.793641	0.25549	0.873659	-0.505484	0.539582	0.0244341	0.982505	0.308829	0.675748	-0.115504	0.974241
ENSGALG00000002009	FANCG	NA	NA	NA	NA	NA	NA	NA	NA	NA	NA	NA	NA	NA	NA	NA	NA	NA	NA	NA	NA	NA	NA	NA	NA	NA	NA	NA	NA	NA	NA	NA	NA
ENSGALG00000002010	SNIP1	-0.0444252	0.963357	0.152466	0.486408	0.122899	0.737326	-0.032855	0.999973	-0.0459135	0.921063	0.0682271	0.998608	0.0896197	0.999626	-0.0404552	0.996744	-0.197588	0.999976	0.224435	0.654972	0.0701391	0.749758	-0.0567754	0.913868	0.332052	0.100319	0.562537	0.000750562	0.528633	0.00259065	0.312721	0.247597
ENSGALG00000002012		0.00915168	0.997808	0.00682748	0.993555	0.275256	0.733335	0.277559	0.999973	0.267442	0.772801	-0.0877935	0.998608	0.3419	0.969817	0.280809	0.996744	0.114309	0.999976	-0.220605	0.878492	-0.107558	0.829991	0.0658846	0.958356	-0.632075	0.1796	-0.768745	0.0645193	-0.619061	0.149473	0.370724	0.718277
ENSGALG00000002013	MEAF6	0.172592	0.875013	0.789524	0.00356636	0.195817	0.742625	0.249341	0.999973	0.0497381	0.952427	0.00589666	0.998608	0.0260239	0.999626	0.071743	0.996744	0.0196868	0.999976	0.325194	0.72283	0.447384	0.163399	0.306678	0.728583	0.183863	0.696095	0.183236	0.660351	0.315771	0.341253	0.200482	0.821992
ENSGALG00000002014	SMU1	0.0684614	0.941231	-0.0107184	0.975589	0.197596	0.54541	0.0668874	0.999973	0.0273955	0.961723	0.00825181	0.998608	0.105815	0.999626	0.155491	0.996744	0.0182004	0.999976	-0.241705	0.64911	-0.108015	0.623154	-0.101014	0.849506	-0.289331	0.203739	-0.3382	0.0946849	-0.211157	0.327177	-0.0527012	0.958686
ENSGALG00000002015	SNCG	-0.00330328	0.999657	0.534775	0.471748	0.451135	0.724527	0.407187	0.999973	0.192947	0.90027	-0.124768	0.998608	0.240236	0.999626	0.0775956	0.996744	0.133783	0.999976	0.445908	0.841402	0.927641	0.180244	0.388419	0.823636	0.11066	0.930985	-0.065618	0.958377	0.226186	0.798717	0.52011	0.767254
ENSGALG00000002016	PRKCD	0.162372	0.815971	0.00484378	0.991321	0.0809902	0.880663	-0.167161	0.999973	0.0809152	0.885409	0.194423	0.998608	0.204516	0.956983	0.0152279	0.996744	-0.241919	0.999976	0.0957477	0.908024	0.0602883	0.834026	-0.22788	0.742976	0.444257	0.0758674	0.420143	0.0811683	0.402037	0.0964311	-0.0485898	0.971095
ENSGALG00000002018	CAPN15	-0.256892	0.773664	-0.677007	0.0303989	-0.454528	0.356129	-0.351368	0.951606	-0.356626	0.609062	-0.306058	0.998608	-0.44388	0.700465	-0.250365	0.996744	-0.160662	0.999976	-0.0711897	0.95394	0.227066	0.534823	0.182664	0.840776	0.401839	0.325594	0.371199	0.343412	0.367388	0.313797	-0.0150123	0.997437
ENSGALG00000002021	ZC3H12A	0.101436	0.965892	-0.482297	0.309023	-0.00289099	0.99792	0.370854	0.999973	-0.354393	0.719457	-0.591398	0.998608	-0.296048	0.999626	0.160708	0.996744	-0.0567245	0.999976	-0.38697	0.79534	-0.394014	0.407666	0.223995	0.851781	-0.120697	0.879187	-0.689469	0.141252	-0.0909469	0.882189	-0.45293	0.65025
ENSGALG00000002022	B4GALT1	0.198849	0.755623	-0.244655	0.374278	-0.380957	0.282347	0.149491	0.999973	-0.211168	0.700913	-0.142804	0.998608	-0.311639	0.732487	0.162913	0.996744	-0.129286	0.999976	-0.143006	0.866075	-0.197956	0.463302	0.0912571	0.896324	0.0370709	0.940142	-0.476384	0.0575636	-0.0918558	0.779315	-0.0163078	0.994782
ENSGALG00000002023		-1.33713	NA	-0.426593	NA	0.85798	NA	0.00157933	0.999973	0.570285	NA	-0.89616	0.998608	0.99334	0.999626	-1.14187	0.996744	-1.43631	NA	0.277768	NA	0.124108	NA	-0.0604346	NA	-2.13243	NA	2.12453	NA	0.309222	NA	0.894113	NA
ENSGALG00000002024	COMT	0.424083	0.507513	0.353044	0.338191	0.551255	0.243543	0.299097	0.999973	0.35237	0.620693	-0.106189	0.998608	0.359131	0.852779	0.362534	0.996744	0.401875	0.999976	-0.241611	0.840297	-0.0451001	0.918126	0.0677196	0.944925	-0.02237	0.974614	-0.374332	0.349683	-0.305865	0.426685	0.141311	0.917116
ENSGALG00000002028	GPRC5B	-0.10381	0.984379	-0.357962	0.751338	-0.224053	0.910639	0.118036	0.999973	0.239233	0.903236	-0.0178554	0.998608	-0.0583684	0.999626	-0.11586	0.996744	0.608821	0.999976	-0.552574	0.844316	-1.14177	0.191007	-0.203451	0.935109	-0.495038	0.70115	-0.8922	0.361216	-1.67967	0.0415057	0.0541857	0.994782
ENSGALG00000002029	TMEM259	-0.140422	0.728832	-0.237561	0.150928	-0.115164	0.720505	0.0158918	0.999973	-0.374345	0.0958622	-0.249107	0.998608	-0.287092	0.460171	-0.168193	0.996744	-0.250008	0.952825	-0.0902871	0.872716	0.138044	0.435991	0.180679	0.69068	0.134697	0.560262	0.235492	0.185633	0.283242	0.0923931	0.137962	0.746934
ENSGALG00000002033	NDUFB6	-0.248929	0.917471	1.20929	0.018899	-0.279969	0.814937	-0.339328	0.999973	-0.474029	0.701128	-0.533231	0.998608	-0.362429	0.999626	-0.350864	0.996744	0.105954	0.999976	0.332789	0.856479	0.35219	0.568016	0.447617	0.784219	0.172894	0.861395	-0.314212	0.692737	0.0645673	0.936554	-0.0403129	0.994438
ENSGALG00000002038	DENND2C	0.442747	0.131601	0.0846704	0.773911	0.27139	0.388807	0.112166	0.999973	0.160095	0.736525	0.0455958	0.998608	0.151643	0.999626	0.204668	0.996744	0.203406	0.999976	0.179004	0.801281	0.374899	0.0987	0.0599991	0.922361	0.110553	0.745818	-0.0856582	0.791684	0.107138	0.686495	0.0209674	0.990538
ENSGALG00000002042		0.0793567	0.932602	0.211109	0.352264	0.339913	0.237519	0.210745	0.966872	0.0648161	0.897669	0.205961	0.998608	0.377125	0.430092	0.343734	0.848052	-0.236872	0.999976	-0.170599	0.811634	-0.142723	0.534986	-0.160156	0.794642	-0.0577472	0.877543	0.161885	0.548711	0.240458	0.289305	0.209695	0.661679
ENSGALG00000002043	WDR33	0.151036	0.589896	-0.154735	0.288425	0.0170666	0.964011	0.0350883	0.999973	0.0316034	0.927099	-0.00283416	0.998608	-0.0883569	0.999626	0.0416615	0.996744	-0.0485563	0.999976	0.00337658	0.993896	0.0293255	0.860591	0.0363562	0.928491	0.515478	1.78134e-05	0.320644	0.0134366	0.384832	0.00274784	0.238725	0.220842
ENSGALG00000002044	EEF2KMT	0.245807	0.669159	0.383508	0.127455	-0.0173357	0.979334	0.0106029	0.999973	0.0865517	0.886859	0.0283642	0.998608	-0.114876	0.999626	-0.0219013	0.996744	0.0357912	0.999976	0.209141	0.811634	0.21921	0.42418	-0.0536362	0.942767	0.357542	0.23064	0.372735	0.173249	0.334741	0.217598	0.189034	0.791053
ENSGALG00000002046		-0.830052	0.3078	-0.147309	0.848618	0.316174	0.75774	-0.393807	0.999973	-0.48425	0.653607	-0.275006	0.998608	0.155028	0.999626	-0.194106	0.996744	-0.759256	0.983077	-0.308495	0.852887	0.252479	0.666274	-0.79123	0.497148	-0.851977	0.139306	-0.704461	0.214611	0.111411	0.875963	-0.0702139	0.983744
ENSGALG00000002048	GPRIN2	-0.29181	0.866747	-0.777047	0.117734	-0.19071	0.858787	-0.213591	0.999973	0.530277	0.599877	-0.182635	0.998608	0.298992	0.999626	0.0584862	0.996744	0.0474279	0.999976	-0.428327	0.798982	-0.513425	0.331762	-0.270182	0.841226	0.194433	0.819334	0.0553806	0.952193	0.17312	0.789203	-0.100324	0.971288
ENSGALG00000002050	EXOC7	-0.00958873	0.994683	0.0411957	0.89638	0.0940256	0.824311	0.0637079	0.999973	-0.161024	0.717781	0.00369728	0.998608	0.0205899	0.999626	0.169067	0.996744	-0.179738	0.999976	0.104379	0.881904	0.237711	0.259184	0.247885	0.630837	0.0987424	0.763012	0.150762	0.563893	0.311989	0.13124	0.0346799	0.978046
ENSGALG00000002053	POR	-0.175921	0.907015	-0.254342	0.576902	-0.0520282	0.958338	-0.292488	0.999973	-0.187074	0.829657	-0.165598	0.998608	-0.283099	0.9936	-0.260361	0.996744	-0.0903602	0.999976	-0.0887024	0.946289	0.0541159	0.908854	0.209512	0.833631	0.519291	0.23031	0.554665	0.162202	0.701173	0.0598768	-0.0438226	0.987438
ENSGALG00000002055	HES4	0.145522	0.945822	0.186422	0.767189	-0.0494808	0.96915	-0.523383	0.889688	-0.186178	0.863591	-0.249241	0.998608	-0.452026	0.887611	-0.424019	0.996744	0.187067	0.999976	0.31918	0.841402	0.229494	0.654743	-0.308477	0.802364	0.719094	0.159912	0.268375	0.669958	0.613757	0.201353	0.133702	0.950614
ENSGALG00000002056	TANGO2	0.242029	0.621468	0.378691	0.0882333	0.436467	0.154489	0.281372	0.853089	0.227066	0.636081	0.220143	0.998608	0.360077	0.555525	0.327255	0.992043	0.256216	0.999976	-0.221665	0.76145	0.154039	0.541172	0.0908372	0.891112	-0.184976	0.57116	-0.265838	0.318865	-0.082179	0.78787	-0.0748809	0.941949
ENSGALG00000002057	POLR2D	0.120094	0.944507	1.07222	0.00086865	0.238524	0.737326	0.095353	0.999973	-0.227589	0.782875	-0.0260532	0.998608	0.163018	0.999626	0.0833688	0.996744	-0.0680017	0.999976	0.369222	0.747318	0.347826	0.368752	0.275459	0.794829	-0.344641	0.479102	-0.310666	0.497283	-0.0539982	0.919612	-0.214535	0.850848
ENSGALG00000002060	TAF15	0.354979	0.186764	-0.0189082	0.952277	0.390957	0.103473	0.198057	0.935974	0.124418	0.761773	0.126614	0.998608	0.310519	0.492426	0.278518	0.963579	0.156745	0.999976	0.290721	0.443148	0.32202	0.104372	0.0739492	0.888142	0.179391	0.463934	0.20888	0.329308	0.380404	0.0368156	-0.108927	0.851439
ENSGALG00000002062	SRP68	0.118363	0.694515	-0.0345664	0.86114	0.167668	0.383864	-0.0372321	0.999973	0.0469723	0.87891	0.0828705	0.998608	0.136942	0.850124	0.139582	0.996744	-0.0728141	0.999976	0.163968	0.624064	0.165561	0.224283	0.0764425	0.823636	-0.185665	0.219638	-0.109888	0.5015	-0.115084	0.435033	-0.276165	0.0953296
ENSGALG00000002064		-3.94112	NA	1.58472	0.546064	-1.6052	0.558598	-3.58483	0.613565	-0.635355	NA	0.800791	0.998608	-3.95471	0.432364	-2.93736	0.987077	-0.20405	NA	2.0091	0.763549	0.205217	NA	-0.253185	NA	1.31306	0.543658	2.00829	0.436395	-0.135904	NA	-0.740256	0.902437
ENSGALG00000002066	NCOA4	-0.0291536	0.974094	0.00619488	0.980823	0.140788	0.577094	0.0900598	0.999973	-0.0495605	0.888441	-0.0509104	0.998608	0.0112837	0.999626	0.166885	0.996744	-0.151256	0.999976	-0.0608391	0.907686	-0.0177813	0.926341	-0.0066499	0.990668	-0.445841	0.00122469	-0.461701	0.000556752	-0.401366	0.00454006	-0.377387	0.0255893
ENSGALG00000002067		0.219045	0.861722	0.822674	0.0138346	0.279553	0.684196	0.11026	0.999973	0.203764	0.80942	0.358682	0.998608	0.198669	0.999626	0.253544	0.996744	-0.100504	0.999976	0.297375	0.811634	0.366813	0.347597	0.213424	0.826934	0.218217	0.703695	0.518358	0.193078	0.677875	0.0671139	-0.0460842	0.986609
ENSGALG00000002069		0.772899	NA	2.40264	NA	-0.308258	0.934788	-1.99427	0.956903	-0.090601	NA	2.36682	0.998608	-0.217102	0.999626	-0.120599	0.996744	0.438082	NA	2.77998	NA	0.272526	NA	-2.04861	NA	0.674816	NA	3.83355	NA	0.499749	NA	-0.0153243	0.999536
ENSGALG00000002070	SAP130	-0.0276745	0.98956	-0.510724	0.0654032	-0.051281	0.947094	0.141898	0.999973	-0.188992	0.770925	0.0169073	0.998608	-0.089348	0.999626	0.028221	0.996744	-0.110457	0.999976	0.0967553	0.926136	0.432878	0.158176	0.292416	0.73035	0.462034	0.155398	0.5843	0.0407681	0.720473	0.009509	0.392461	0.444265
ENSGALG00000002080	DOCK2	-0.123593	0.97585	0.141479	0.891632	0.518185	0.674104	0.463084	0.999973	0.152596	0.92708	0.909681	0.998608	0.661245	0.88584	0.481199	0.996744	-0.138611	0.999976	0.228158	0.924834	0.55079	0.44069	-0.0881371	0.964547	-0.960753	0.212011	0.02228	0.985514	-0.143904	0.874743	0.0192967	0.998953
ENSGALG00000002081	MMP28	-0.121765	0.937087	-0.213317	0.610192	-0.304996	0.598271	-0.257988	0.999973	-0.345937	0.620693	-0.368344	0.998608	-0.363228	0.831635	-0.243563	0.996744	-0.0888094	0.999976	0.0997009	0.934042	0.0729087	0.85822	0.353646	0.709826	0.411836	0.306427	0.158116	0.747975	0.328356	0.373927	-0.025736	0.993695
ENSGALG00000002082	AMPD1	0.427336	0.889635	-0.507883	0.612702	0.540593	0.730716	-0.527167	0.999973	0.813302	0.628633	-0.689415	0.998608	0.735755	0.929525	-0.285364	0.996744	1.31981	0.812489	-0.583623	0.835469	-0.381804	0.674752	0.383619	0.858932	1.03938	0.276906	-0.721678	0.470622	-0.764408	0.392672	0.0844269	0.990028
ENSGALG00000002083		0.0294211	NA	0.53517	NA	-0.103797	NA	0.00157927	0.999973	-0.124543	NA	0.0656187	0.998608	0.0315584	0.999626	-0.180082	0.996744	-0.0697534	NA	0.277758	NA	1.08585	NA	-0.0604325	NA	0.195901	NA	0.259154	NA	0.309212	NA	-0.00933714	NA
ENSGALG00000002085	FZR1	0.0132681	0.994683	-0.405182	0.113186	-0.0216754	0.975296	0.135078	0.999973	-0.172712	0.766723	0.0344265	0.998608	-0.119802	0.999626	0.18383	0.996744	-0.0585334	0.999976	0.166417	0.850007	0.440382	0.113092	0.390244	0.509929	-0.00963683	0.985908	0.102405	0.800114	0.158714	0.616626	-0.157999	0.846187
ENSGALG00000002086	RASL10B	-0.305976	0.91819	-0.158586	0.879719	-0.147662	0.929246	-0.418217	0.999973	-0.158902	0.92612	-0.296025	0.998608	0.386354	0.999626	-0.0760376	0.996744	0.519534	0.999976	0.132976	0.957697	-0.500066	0.49865	0.670627	0.734899	0.158676	0.901573	-0.0251096	0.983794	-0.501336	0.532452	1.1163	0.26438
ENSGALG00000002087	NCBP1	0.125067	0.861143	0.0398616	0.905076	0.123571	0.76923	0.16834	0.999973	0.0473705	0.928192	0.0874178	0.998608	0.101578	0.999626	0.120208	0.996744	0.0938848	0.999976	-0.0939777	0.89576	-0.178555	0.429339	-0.0362219	0.954354	-0.215487	0.430633	-0.311585	0.165901	-0.359627	0.0951092	-0.0746929	0.931458
ENSGALG00000002088	GALR2	0.14989	NA	-1.16831	0.577085	0.815267	0.768887	-0.680977	0.999973	0.46762	0.888544	-0.419758	0.998608	-0.367264	0.999626	0.265793	0.996744	-0.195777	NA	0.0143086	0.997614	-1.44477	0.443312	-0.30696	NA	0.0681916	0.981941	0.544124	0.800046	0.563197	0.761376	4.16904e-06	0.999996
ENSGALG00000002089		-0.147646	0.902409	0.246298	0.483919	-0.118831	0.858368	0.235609	0.999973	-0.415198	0.477468	-0.28973	0.998608	-0.118261	0.999626	-0.0652299	0.996744	-0.157606	0.999976	0.192437	0.850101	0.233478	0.478168	0.398655	0.599711	-0.182394	0.700034	-0.337615	0.343403	-0.169568	0.653879	-0.145302	0.897789
ENSGALG00000002090	GPSM2	0.224964	0.637484	0.128531	0.647793	0.117689	0.798622	0.0748141	0.999973	0.153964	0.75537	0.190291	0.998608	0.188415	0.961662	0.153873	0.996744	-0.0307041	0.999976	0.0496919	0.95017	0.0208725	0.943128	-0.0587698	0.928474	0.165986	0.600932	0.179759	0.52318	0.219282	0.368809	-0.19224	0.729138
ENSGALG00000002091	ZDHHC1	-0.0521622	0.978553	-0.498901	0.107893	-0.228877	0.704753	-0.0357495	0.999973	-0.199535	0.779518	-0.0823256	0.998608	-0.240763	0.993384	0.155559	0.996744	-0.207748	0.999976	-0.309056	0.756585	0.0889901	0.813172	0.121487	0.893108	0.124972	0.816991	0.457997	0.174009	0.44038	0.180663	-0.147636	0.900047
ENSGALG00000002093	NR2E3	-0.89468	NA	3.11925	NA	1.79292	NA	2.88535	0.999973	-0.922262	NA	1.63681	0.998608	-0.930233	0.999626	-0.18009	0.996744	-0.413445	NA	2.2857	NA	0.12411	NA	0.901358	NA	-0.165652	NA	3.17893	NA	2.62143	NA	0.952455	NA
ENSGALG00000002094	TRMT2A	0.234045	0.595243	0.259432	0.240051	0.29735	0.34029	0.127954	0.999973	0.0539319	0.918574	0.12142	0.998608	0.251748	0.77864	0.100759	0.996744	0.105539	0.999976	0.194209	0.78132	0.466376	0.0458202	0.184791	0.766895	-0.0103605	0.981026	-0.0277258	0.943223	0.209419	0.380298	-0.267618	0.516716
ENSGALG00000002095	CHMP4B	0.00495431	0.998073	0.0589476	0.873218	0.0688192	0.904863	0.289506	0.863288	-0.0814758	0.886529	0.2036	0.998608	0.226593	0.91764	0.134553	0.996744	-0.0463574	0.999976	0.189945	0.818447	0.0362249	0.905872	0.0293819	0.968064	0.161482	0.65267	0.321051	0.225529	0.530142	0.023713	0.377225	0.308484
ENSGALG00000002097		0.53933	0.694723	1.22684	0.0245226	0.364804	0.755683	0.164933	0.999973	0.250855	0.85938	0.656425	0.998608	0.328944	0.999626	-0.305958	0.996744	0.208002	0.999976	0.563138	0.7652	0.599872	0.339622	0.00491373	0.998014	1.22214	0.0431233	1.09089	0.0668222	1.47713	0.00911695	0.314252	0.872815
ENSGALG00000002098	GRIK3	0.912408	0.784945	0.902116	0.452895	0.372538	0.892923	0.392934	0.999973	0.417089	0.889011	0.0976721	0.998608	1.05448	0.933244	-1.54062	0.996744	1.38663	NA	0.384313	0.920519	0.589574	0.662981	0.426104	NA	1.49059	0.30129	0.369021	0.8312	0.536643	0.729183	1.14613	0.659651
ENSGALG00000002099	PFKFB4	0.105854	0.93017	0.359814	0.195358	0.175885	0.742479	0.225834	0.999973	0.268072	0.636006	0.32707	0.998608	0.171192	0.999626	0.340597	0.996744	-0.0250794	0.999976	0.131663	0.889912	-0.0449435	0.896157	0.0203588	0.981229	-0.053556	0.917934	0.347857	0.254311	0.0428992	0.91431	0.337952	0.519023
ENSGALG00000002102		-0.243948	0.97042	1.18048	0.324959	1.37347	0.422589	0.496494	0.999973	0.943555	0.704995	-0.397417	0.998608	-0.106924	0.999626	1.2065	0.996744	0.146593	0.999976	-0.497541	0.897939	1.78486	0.135482	0.455639	0.884634	0.104735	0.963512	0.960318	0.493791	2.26566	0.0410818	0.566985	0.884029
ENSGALG00000002103	TPPP3	-0.80072	0.399248	0.173236	0.834209	-0.877886	0.260637	-1.12346	0.329704	-1.01043	0.26261	-0.651118	0.998608	-0.93485	0.500017	-0.518217	0.996744	-0.946298	0.770767	-0.0240674	0.990357	-0.129264	0.849463	-0.591051	0.710265	0.300021	0.738418	0.180506	0.842301	0.396926	0.544527	-0.165871	0.950614
ENSGALG00000002105	FOXI1	0.94774	0.409311	1.04418	0.109853	1.26456	0.156438	1.15021	0.567481	-0.163372	0.921063	0.280141	0.998608	-0.116121	0.999626	0.49707	0.996744	-0.0212353	0.999976	0.899745	0.590856	0.106037	0.901301	1.02308	0.499388	0.631719	0.480439	1.71901	0.00557555	1.6201	0.0120009	1.11289	0.267013
ENSGALG00000002106	CLCC1	-0.121858	0.897751	-0.0332091	0.932952	-0.13275	0.792831	0.21686	0.999973	0.310914	0.520806	0.0945083	0.998608	-0.123987	0.999626	0.0713002	0.996744	-0.0777484	0.999976	-0.188908	0.822019	-0.251916	0.329484	0.0764253	0.910027	-0.322624	0.265692	-0.422502	0.0907905	-0.630728	0.00707598	-0.282824	0.570435
ENSGALG00000002107	RANBP1	0.2834	0.506191	0.522221	0.0104935	0.421544	0.162225	-0.0584359	0.999973	0.162602	0.749252	0.138547	0.998608	0.165013	0.999626	0.234894	0.996744	0.0447092	0.999976	-0.0208088	0.978932	0.0259504	0.929566	-0.174789	0.792281	0.206595	0.501797	0.182911	0.525531	0.523475	0.0169214	0.235211	0.635395
ENSGALG00000002108		-0.252977	0.900517	-0.426861	0.473729	-0.644311	0.408218	-0.331907	0.999973	-0.65488	0.527885	0.0946004	0.998608	-0.124976	0.999626	-0.0289871	0.996744	-0.681045	0.999976	0.605783	0.666499	-0.050003	0.941696	-0.265461	0.84911	0.46841	0.503487	1.07096	0.0346704	0.610227	0.271354	0.0803883	0.981919
ENSGALG00000002110	TSTD2	-0.156859	0.924997	-0.0199	0.976252	-0.129427	0.878185	0.0729166	0.999973	0.194533	0.82234	0.387962	0.998608	0.0279194	0.999626	0.165012	0.996744	-0.0742612	0.999976	-0.159037	0.904949	-0.554722	0.165151	-0.179512	0.860108	-0.240137	0.677053	-0.212934	0.688626	-0.510725	0.20206	-0.115977	0.948776
ENSGALG00000002111		0.0570681	0.994035	-4.22824	0.00185946	-1.65603	0.237705	-0.286558	0.999973	-0.208302	0.934784	-1.2571	0.998608	-0.921927	0.92109	0.502325	0.996744	0.14743	0.999976	-2.07891	0.255673	-1.00741	0.340313	-0.444082	NA	0.153375	0.939107	-0.567964	0.673946	-0.868807	0.440619	-0.835816	0.778328
ENSGALG00000002112	CSF3R	0.0364346	0.994683	0.399871	0.703329	0.435643	0.793361	1.60694	0.324196	-0.0619002	0.979573	0.0920093	0.998608	-0.21125	0.999626	0.970944	0.996744	0.173142	0.999976	1.48355	0.309077	2.4435	0.00377466	2.19038	0.0490461	0.285913	0.836368	0.340494	0.781045	0.880322	0.310233	0.967101	0.532309
ENSGALG00000002113	LCP2	-0.265153	0.906595	0.314649	0.660691	0.480312	0.625821	0.504969	0.999973	0.133169	0.922806	0.450108	0.998608	0.495956	0.948957	0.557688	0.996744	-0.342508	0.999976	0.191332	0.924834	0.514251	0.389363	0.419584	0.797034	-0.330112	0.705379	0.131766	0.889249	0.292823	0.675132	0.243765	0.908749
ENSGALG00000002116	TEN1	NA	NA	NA	NA	NA	NA	NA	NA	NA	NA	NA	NA	NA	NA	NA	NA	NA	NA	NA	NA	NA	NA	NA	NA	NA	NA	NA	NA	NA	NA	NA	NA
ENSGALG00000002117	PARG	-0.110279	0.945822	-0.102671	0.841495	-0.0869864	0.917189	0.0437506	0.999973	0.177966	0.824254	0.1752	0.998608	0.098185	0.999626	0.0587114	0.996744	0.0332438	0.999976	-0.186073	0.875688	-0.596377	0.106608	-0.298755	0.764513	-0.100629	0.869806	0.044467	0.94339	-0.323832	0.399354	0.023679	0.994782
ENSGALG00000002118	KCNMB1	-0.654969	0.676635	1.0852	0.104615	0.194735	0.906933	0.0549457	0.999973	-0.77203	0.58842	0.0464764	0.998608	0.248323	0.999626	0.142386	0.996744	-0.532851	0.999976	0.425183	0.85276	0.515794	0.491815	-0.0878095	0.96724	-1.12685	0.148541	-0.162348	0.890383	-0.0241417	0.982193	0.718529	0.631199
ENSGALG00000002119	VPS35L	0.182542	0.746252	0.0538238	0.87628	0.256381	0.469201	0.0459134	0.999973	0.162712	0.748532	0.139602	0.998608	0.284056	0.730053	0.104812	0.996744	0.175374	0.999976	-0.159022	0.840297	-0.0983089	0.70274	-0.14272	0.813593	-0.575936	0.00827625	-0.599908	0.00404566	-0.443954	0.0483558	-0.544852	0.0399332
ENSGALG00000002121	PLEKHN1	0.124788	0.944507	-0.651237	0.0802159	0.0721113	0.941308	-0.275206	0.999973	-0.702914	0.250623	-0.198705	0.998608	-0.478041	0.733574	-0.275663	0.996744	-0.0725899	0.999976	-0.101237	0.942876	0.655178	0.103662	0.379595	0.731501	0.134106	0.838144	0.233343	0.647673	0.0215343	0.971335	0.405154	0.621832
ENSGALG00000002123	OSCP1	-0.0338039	0.991142	0.19592	0.74869	-0.00795812	0.993925	0.0217911	0.999973	-0.204361	0.848877	-0.141384	0.998608	-0.207651	0.999626	0.352642	0.996744	-0.309948	0.999976	0.0923883	0.956257	0.357019	0.460911	0.288014	0.811373	0.166433	0.829508	0.189027	0.783816	0.199407	0.726868	-0.507434	0.590866
ENSGALG00000002124	ZDHHC8	-0.208962	0.945752	-0.0244933	0.982852	-0.56217	0.621254	0.0942812	0.999973	0.351318	0.814898	0.520252	0.998608	-0.324777	0.999626	0.132158	0.996744	-0.0384079	0.999976	-0.237634	0.918119	-1.13557	0.103887	-0.713617	0.69068	0.226512	0.84145	0.462927	0.590902	-0.700385	0.321758	0.516172	0.764819
ENSGALG00000002125	TMOD1	8.18021e-06	0.999984	-0.516283	0.437038	0.0306345	0.985036	-0.313578	0.999973	-0.134551	0.927522	-0.52562	0.998608	0.175591	0.999626	-0.225756	0.996744	0.409515	0.999976	-0.702266	0.658369	-0.842725	0.175258	-0.211615	0.898976	-0.0651788	0.954994	-1.07855	0.0694868	-1.1761	0.0438631	-0.0292087	0.996181
ENSGALG00000002127	LSM10	-0.559544	0.631875	0.80591	0.122533	-0.133984	0.918081	-0.149317	0.999973	-0.450985	0.704995	-0.194285	0.998608	-0.484318	0.944471	-0.149711	0.996744	0.0656322	0.999976	0.354272	0.84474	0.926336	0.103308	0.60059	0.68284	0.461665	0.531415	0.28584	0.708674	0.616702	0.281957	0.0513108	0.991325
ENSGALG00000002129	WDR47	0.113788	0.941818	0.214167	0.602837	0.208976	0.748923	0.0582613	0.999973	-0.0147197	0.987138	0.189214	0.998608	0.123742	0.999626	0.000667582	0.999438	0.0113579	0.999976	0.0805619	0.945266	-0.0595813	0.88553	-0.260715	0.789243	-0.156894	0.773307	0.078769	0.887631	-0.0157228	0.97603	0.0625843	0.975661
ENSGALG00000002131	NPRL2	0.0390998	0.986888	0.262993	0.512285	-0.0736707	0.931848	0.0712685	0.999973	-0.366449	0.607635	-0.395993	0.998608	-0.41909	0.745061	-0.289353	0.996744	0.203671	0.999976	0.399363	0.666499	0.298149	0.415441	0.469543	0.563443	0.255692	0.603185	0.0502081	0.935204	0.137016	0.757132	0.0768269	0.967606
ENSGALG00000002132	KCNIP1	-0.185131	0.936442	0.477186	0.395775	-0.413349	0.653487	-0.00560822	0.999973	-0.426477	0.700913	-0.0760581	0.998608	-0.485682	0.908919	-0.3046	0.996744	-0.832374	0.824233	-0.452985	0.791526	-0.416177	0.446328	-0.285236	0.834513	-0.299702	0.70481	0.195369	0.804923	-0.00100185	0.998803	-0.0830597	0.979678
ENSGALG00000002134		-0.0830762	0.978553	-0.268187	0.673481	0.0733236	0.954173	-0.0839092	0.999973	-0.102793	0.932574	-0.19319	0.998608	0.186808	0.999626	-0.197879	0.996744	-0.0685906	0.999976	-0.322173	0.84551	0.0102473	0.987069	-0.111385	0.940092	-0.420716	0.55483	-0.29527	0.656958	-0.322127	0.601809	0.103996	0.970259
ENSGALG00000002137	PGAM5	-0.121758	0.852389	-0.060384	0.836221	0.0629095	0.890296	-0.0195638	0.999973	-0.108706	0.810375	-0.0524976	0.998608	-0.0813123	0.999626	-0.0191405	0.996744	-0.109047	0.999976	-0.0245899	0.971921	-0.259452	0.210994	0.115716	0.823653	0.239095	0.317448	0.137591	0.596075	0.125683	0.595923	0.153658	0.770305
ENSGALG00000002138	HYAL2	-0.36735	0.72803	-0.319338	0.534561	-0.295415	0.724527	-0.0834044	0.999973	-0.303877	0.754414	-0.479891	0.998608	-0.374631	0.955234	-0.161973	0.996744	0.0246299	0.999976	0.047696	0.975398	0.441695	0.333592	0.39286	0.752777	-0.170003	0.818297	-0.0988247	0.892205	0.278749	0.589343	0.926146	0.0859232
ENSGALG00000002139	CSDE1	-0.0975928	0.93017	-0.244497	0.370393	0.13114	0.800913	0.160964	0.999973	-0.00215883	0.996978	-0.0585881	0.998608	0.202927	0.975826	0.121333	0.996744	-0.0078458	0.999976	-0.2936	0.664088	-0.29192	0.265733	-0.125733	0.85142	-0.141217	0.719786	-0.30334	0.28311	-0.2189	0.436107	0.0236177	0.991337
ENSGALG00000002141	UGGT1	-0.00860111	0.997159	-0.424793	0.226374	-0.153566	0.834233	0.010425	0.999973	0.158417	0.844527	0.320058	0.998608	0.104218	0.999626	0.215673	0.996744	-0.119218	0.999976	-0.245446	0.83847	-0.379476	0.293199	-0.134779	0.891031	-0.174935	0.751579	-0.205576	0.66259	-0.198411	0.636382	-0.276632	0.758744
ENSGALG00000002142	DGKQ	-0.363577	0.914384	0.231453	0.848751	-0.235481	0.901019	0.233516	0.999973	0.674947	0.700913	0.644898	0.998608	0.0308603	0.999626	0.0115088	0.996744	0.232604	0.999976	0.22542	0.940854	-0.964937	0.257152	-0.633023	0.789878	0.327215	0.809665	0.613443	0.557594	-0.574917	0.542636	0.242124	0.950614
ENSGALG00000002143	ANKLE2	-0.0312247	0.990722	-0.318176	0.500779	-0.0996379	0.919479	0.0559989	0.999973	0.15561	0.87335	0.215883	0.998608	0.0716497	0.999626	0.0508243	0.996744	0.0591492	0.999976	-0.146032	0.919658	-0.460329	0.28041	-0.188434	0.862772	0.0231919	0.978658	0.102817	0.879353	-0.253597	0.603628	0.0747725	0.976564
ENSGALG00000002144	THRAP3	0.0777817	0.936442	-0.169811	0.488659	-0.0698642	0.885927	-0.0388487	0.999973	0.230796	0.594518	0.214913	0.998608	0.120012	0.999626	0.162532	0.996744	-0.0978616	0.999976	0.166058	0.821249	-0.082476	0.735683	0.0193547	0.977199	0.458949	0.0312458	0.425971	0.0408568	0.105255	0.690286	0.0491817	0.966014
ENSGALG00000002145	CAMSAP2	-0.118766	0.977425	0.10202	0.925671	-0.277102	0.850787	0.0944389	0.999973	0.218085	0.893086	0.303859	0.998608	-0.16322	0.999626	-0.0140667	0.996744	-0.0860455	0.999976	-0.276151	0.907686	-1.02768	0.153696	-0.673999	0.731501	-0.0379207	0.978918	0.369857	0.701118	-0.26108	0.767055	0.453883	0.819245
ENSGALG00000002147	SIKE1	-0.0188543	0.994035	0.76767	0.00923727	0.289645	0.614269	-0.0950394	0.999973	-0.0733275	0.928704	-0.17436	0.998608	0.19463	0.999626	0.0563973	0.996744	0.0319416	0.999976	-0.0856335	0.943543	-0.12906	0.733336	-0.115887	0.899726	-0.480282	0.20348	-0.684571	0.0326359	-0.341846	0.340508	-0.257976	0.767254
ENSGALG00000002150	CPEB1	-0.421485	0.617883	-0.103116	0.865491	-0.194586	0.816091	-0.381237	0.992138	0.041631	0.972622	0.0110527	0.998608	0.0177858	0.999626	0.2798	0.996744	-0.146818	0.999976	-0.400694	0.747318	0.334819	0.427269	-0.0585422	0.960248	0.243632	0.687806	0.128789	0.840089	0.171688	0.73393	-0.231265	0.853176
ENSGALG00000002151	PEX12	-0.129624	0.935928	0.653173	0.0445699	0.358353	0.532435	-0.0138422	0.999973	-0.294395	0.700913	0.0828742	0.998608	0.0712674	0.999626	0.0957688	0.996744	-0.245793	0.999976	0.287058	0.811634	0.660991	0.0796997	0.161828	0.864668	-0.291336	0.550258	0.228919	0.624241	0.257272	0.531904	0.175451	0.886927
ENSGALG00000002152	GABRP	0.210358	0.928352	-0.151459	0.845662	-0.171894	0.885704	0.150268	0.999973	0.0816753	0.955352	0.138441	0.998608	-0.0603511	0.999626	0.0121973	0.996744	0.023668	0.999976	-0.2666	0.883468	0.165636	0.786937	0.117962	0.938326	0.341993	0.661598	0.561825	0.356846	0.335286	0.589891	-0.432298	0.748599
ENSGALG00000002155	HS6ST1	0.0968014	0.925482	0.406048	0.0702036	-0.0709859	0.897446	0.0818778	0.999973	-0.0874766	0.878074	-0.075998	0.998608	-0.309293	0.707132	-0.0644363	0.996744	-0.0773098	0.999976	0.0318401	0.968967	0.0539037	0.850467	0.161549	0.800789	0.259236	0.384277	0.216093	0.456947	0.227397	0.383943	0.0692068	0.950617
ENSGALG00000002157	RPS17	-0.25101	0.925099	1.61978	0.00272245	-0.253487	0.846997	-0.450171	0.999973	-0.359775	0.797209	-0.223102	0.998608	-0.208799	0.999626	-0.306156	0.996744	-0.108687	0.999976	0.284454	0.890962	0.428435	0.514712	0.125693	0.942996	0.233779	0.821148	-0.0371181	0.975429	0.403926	0.574382	-0.00137759	0.999536
ENSGALG00000002158	GOLGA3	-0.353291	0.699203	-0.287546	0.538045	-0.144004	0.868178	0.054448	0.999973	-0.188414	0.837259	-0.102801	0.998608	-0.0263072	0.999626	0.0619676	0.996744	-0.239821	0.999976	-0.308585	0.819892	-0.557265	0.17803	-0.221154	0.833631	-0.522102	0.25793	-0.446382	0.325471	-0.571952	0.160858	-0.262921	0.818908
ENSGALG00000002159	ACOX1	0.0547068	0.924923	0.138449	0.322601	0.113846	0.61904	0.0996976	0.999973	-0.0849404	0.770925	0.0559391	0.998608	0.193929	0.599058	0.137114	0.996744	-0.0156538	0.999976	0.140842	0.716299	-0.113937	0.417382	0.05141	0.891075	0.0481404	0.830365	0.154567	0.297943	0.193738	0.154002	0.191321	0.375573
ENSGALG00000002160	B2M	-0.069869	0.978553	0.82504	0.044799	0.870519	0.130888	0.729932	0.592025	-0.0360432	0.979193	-0.317006	0.998608	0.0651608	0.999626	0.171028	0.996744	-0.0420993	0.999976	0.562484	0.622452	1.41827	0.00207843	0.96515	0.184185	-0.0810426	0.923675	0.00470024	0.995325	1.07086	0.0112425	-0.0982992	0.967606
ENSGALG00000002162	ACO1	-0.0906002	0.924266	-0.101834	0.719886	-0.0375543	0.947507	-0.256124	0.869095	0.0131753	0.983851	0.180647	0.998608	0.108021	0.999626	0.136111	0.996744	-0.162059	0.999976	-0.146011	0.842167	0.0786726	0.752642	-0.0873967	0.88458	-0.235161	0.384743	0.0467026	0.899064	-0.174726	0.474955	-0.376554	0.215492
ENSGALG00000002164	DDX59	0.0260312	0.985112	0.27405	0.216072	0.307556	0.327406	0.00661636	0.999973	0.223467	0.618057	-0.00719323	0.998608	0.409574	0.384951	0.00299341	0.996744	-0.0741339	0.999976	0.054847	0.944707	0.111255	0.651186	-0.0115429	0.987752	-0.0318408	0.940747	-0.0573343	0.874793	0.0868595	0.759763	-0.28668	0.468401
ENSGALG00000002165	UNC13B	-0.0602889	0.982757	-0.304802	0.586594	-0.16805	0.866883	-0.155085	0.999973	0.0391352	0.977873	0.376458	0.998608	-0.0231726	0.999626	0.0394642	0.996744	-0.0951993	0.999976	-0.0666593	0.966122	-0.265258	0.5957	-0.274864	0.819445	0.0966916	0.908006	0.499746	0.343543	0.291505	0.590507	-0.441665	0.67746
ENSGALG00000002167	PATL2	0.805957	0.667268	1.18693	0.149334	0.941872	0.473554	1.43087	0.560741	0.943649	0.582172	0.504324	0.998608	0.618637	0.999626	0.449811	0.996744	0.36768	0.999976	0.803766	0.759379	1.49748	0.0930928	1.40475	0.394681	1.8391	0.0280075	1.48375	0.0777846	2.72785	0.000372599	0.20929	0.96288
ENSGALG00000002169	PLEKHB2	-0.127744	0.814985	-0.135007	0.54383	-0.0313539	0.949491	-0.0514966	0.999973	-0.236852	0.522119	-0.077214	0.998608	-0.0220389	0.999626	-0.00994003	0.996744	-0.274767	0.97875	-0.209108	0.690305	-0.0741827	0.729543	-0.14131	0.794559	-0.420956	0.0233192	-0.368809	0.0446571	-0.243666	0.21612	-0.39833	0.086963
ENSGALG00000002170		0.825979	NA	0.969661	NA	-1.94188	NA	-0.0113412	0.999973	1.39225	NA	-0.218386	0.998608	1.90602	0.999626	-0.280863	0.996744	2.13482	NA	1.38555	NA	-1.71397	NA	-0.954112	NA	0.196057	NA	-1.07604	NA	-0.567062	NA	1.07165	NA
ENSGALG00000002172	FAM168B	-0.552835	0.763119	-0.302887	0.753843	-0.610077	0.622021	0.00524592	0.999973	-0.00302199	0.998357	0.0588868	0.998608	-0.604704	0.959435	-0.429192	0.996744	0.039644	0.999976	-0.376951	0.878564	-1.29987	0.0890023	-0.579822	0.778802	0.475798	0.650892	0.661013	0.448337	-0.254515	0.783971	0.88397	0.512404
ENSGALG00000002175	KIF14	1.04864	0.451548	0.516086	0.590698	0.339776	0.837858	0.53517	0.999973	1.3732	0.278261	0.664263	0.998608	0.777536	0.880857	0.662691	0.996744	1.01013	0.999976	0.0633563	0.982053	-0.551427	0.517598	-0.345158	0.873468	0.29803	0.826044	0.55669	0.586941	0.0588584	0.960245	0.442784	0.860977
ENSGALG00000002179	FBF1	-0.145516	0.906955	-0.635628	0.0252954	-0.198628	0.741836	-0.082278	0.999973	-0.187075	0.789986	-0.175548	0.998608	-0.0407309	0.999626	0.087882	0.996744	-0.00200396	0.999976	-0.0173619	0.988264	0.259449	0.431047	0.321979	0.711171	0.199648	0.666813	0.104042	0.832826	0.30494	0.367894	0.239052	0.770305
ENSGALG00000002180	CHFR	-0.0570379	0.988366	0.1393	0.867466	-0.0472678	0.974377	0.257148	0.999973	0.505753	0.661199	0.415998	0.998608	-0.0754014	0.999626	0.0338495	0.996744	0.052905	0.999976	-0.0307858	0.988264	-0.703257	0.220365	-0.0974782	0.951637	-0.548698	0.44452	-0.222214	0.791398	-0.903993	0.108771	-0.350224	0.831648
ENSGALG00000002182	NR5A2	-0.0730422	0.989196	0.181815	0.874426	-0.407396	0.794771	-0.184791	0.999973	-0.295708	0.86991	0.126219	0.998608	-0.211844	0.999626	-0.375775	0.996744	-0.429892	0.999976	-0.654267	0.798982	-0.602214	0.459921	-0.882764	0.663942	-0.206535	0.877494	0.151276	0.905914	-0.413355	0.659442	0.528693	0.800783
ENSGALG00000002183	PRR16	-0.161689	0.954544	0.00958309	0.993783	-0.524841	0.619336	0.150164	0.999973	0.430786	0.753618	0.24898	0.998608	-0.113656	0.999626	0.139393	0.996744	0.371359	0.999976	0.0686609	0.975136	-0.938791	0.154574	-0.0835269	0.962893	0.397151	0.668191	0.318973	0.714598	-0.930035	0.153745	0.354588	0.85206
ENSGALG00000002186	UNC45B	-0.387322	0.833902	-0.91205	0.118577	-0.0796113	0.961291	-0.28651	0.999973	-0.223803	0.87764	-0.547362	0.998608	0.165789	0.999626	-0.0807496	0.996744	0.265156	0.999976	-0.583848	0.756585	-0.634397	0.315695	0.0061907	0.99774	-0.0147876	0.99004	-1.17654	0.0462625	-1.20632	0.0414547	-0.0851947	0.983488
ENSGALG00000002187	HSD17B4	-0.234134	0.426713	-0.051946	0.834513	-0.13494	0.659824	-0.366133	0.260637	-0.00349113	0.994459	-0.0244643	0.998608	0.0700404	0.999626	0.0629638	0.996744	-0.18491	0.999976	-0.288898	0.382198	-0.226949	0.19957	-0.309681	0.324141	-0.433672	0.00758084	-0.43417	0.00556108	-0.437881	0.00665255	-0.590727	0.000494542
ENSGALG00000002189	SNX1	0.0373571	0.981264	0.422107	0.087503	0.163497	0.746515	-0.0518183	0.999973	-0.0780421	0.899011	0.00117332	0.998608	0.112397	0.999626	0.0869199	0.996744	-0.105677	0.999976	0.0732333	0.937564	0.14608	0.606773	-0.00720521	0.993984	-0.125288	0.764811	0.157103	0.653876	0.292518	0.2902	-0.198186	0.772992
ENSGALG00000002191	TLX3	0.0293224	NA	0.53517	NA	-0.103797	NA	0.00157927	0.999973	0.837105	NA	0.0656187	0.998608	0.0315584	0.999626	-0.180082	0.996744	-0.069852	NA	0.277758	NA	0.124104	NA	-0.0604325	NA	1.15755	NA	0.259154	NA	1.27096	NA	-0.00933714	NA
ENSGALG00000002192	PTPRC	-0.440542	0.827093	0.097404	0.927611	0.305918	0.829215	0.285748	0.999973	-0.0394905	0.984438	0.884475	0.998608	0.503449	0.995513	0.463101	0.996744	-0.410297	0.999976	0.0128098	0.99444	0.221528	0.778024	-0.0516106	0.980733	-0.961642	0.211792	-0.0566373	0.964761	-0.247357	0.776909	-0.0892048	0.984567
ENSGALG00000002193	ARHGEF4	0.0942403	0.952934	-0.493316	0.165043	-0.00438118	0.99576	-0.0866946	0.999973	0.324073	0.668436	0.0209444	0.998608	-0.0382128	0.999626	-0.186975	0.996744	0.0981288	0.999976	-0.117849	0.926136	0.195556	0.618074	0.0418289	0.969606	0.336686	0.474889	0.396121	0.333537	0.371503	0.334486	-0.338025	0.68738
ENSGALG00000002194	MRPL38	-0.0539783	0.98067	-0.00204055	0.997576	-0.1414	0.858604	-0.121497	0.999973	-0.369884	0.628633	-0.321326	0.998608	-0.216468	0.999626	0.00469908	0.996744	-0.0765484	0.999976	-0.0275256	0.983227	0.141932	0.735791	0.222915	0.817075	-0.168329	0.780691	-0.268809	0.573855	0.023918	0.965746	-0.275175	0.783078
ENSGALG00000002197	NPM1	0.00993985	0.995919	0.434971	0.132915	0.104276	0.874414	-0.183777	0.999973	-0.0547134	0.943644	0.0143176	0.998608	0.240028	0.974033	-0.0897634	0.996744	-0.0477968	0.999976	0.0222302	0.983227	-0.0655444	0.854852	-0.124968	0.875591	-0.294572	0.443216	-0.239876	0.522134	0.0106357	0.980967	-0.196822	0.819117
ENSGALG00000002198	FHOD1	-0.317664	0.73218	-0.526642	0.164534	-0.345072	0.598134	-0.193191	0.999973	-0.453548	0.559422	-0.479767	0.998608	-0.414726	0.825337	-0.216169	0.996744	-0.0771115	0.999976	-0.0324826	0.981029	0.28161	0.491436	0.271821	0.800089	0.0284524	0.969836	-0.177496	0.75088	0.0340979	0.951469	-0.185119	0.890963
ENSGALG00000002199	KLHL17	-0.22704	0.892597	-0.464141	0.34788	-0.306624	0.718699	-0.621226	0.728051	-0.289538	0.764085	0.225661	0.998608	-0.343436	0.988439	-0.528882	0.996744	-0.197603	0.999976	0.143322	0.927775	0.124371	0.810706	-0.0782774	0.950819	0.071033	0.932998	0.637337	0.168517	0.0277907	0.967492	-0.0716909	0.979365
ENSGALG00000002200	ACSM3	0.99105	NA	1.49697	NA	-2.02314	NA	-0.891961	0.999973	0.83708	NA	1.02849	0.998608	-0.926001	0.999626	-2.03541	0.996744	-0.0699081	NA	0.277768	NA	0.146055	NA	-1.91575	NA	0.195756	NA	0.259163	NA	-1.61012	NA	-0.0702617	NA
ENSGALG00000002201		-0.218606	0.892364	-1.20886	0.00122794	-0.296464	0.714668	0.00748135	0.999973	-0.30188	0.748718	-0.16201	0.998608	-0.251292	0.999626	0.335966	0.996744	-0.308393	0.999976	-0.791866	0.289535	0.286572	0.528235	0.0486463	0.970201	0.241992	0.71259	-0.0152962	0.984138	0.449288	0.323207	0.0379708	0.991781
ENSGALG00000002203	FGF18	-0.142973	0.912623	0.162157	0.691937	-0.0302044	0.971542	-0.0703595	0.999973	0.0961807	0.897669	-0.10968	0.998608	0.0376878	0.999626	-0.066492	0.996744	-0.169908	0.999976	-0.157645	0.885765	-0.00466004	0.990546	-0.0637319	0.943532	-0.0497363	0.936142	-0.0615849	0.908195	-0.0226533	0.962362	0.0230541	0.993809
ENSGALG00000002204	SLC7A4	-0.312183	0.837548	-0.469876	0.384068	-0.402784	0.646014	-0.108307	0.999973	-0.479113	0.636081	-0.0038884	0.998608	-0.593742	0.74558	0.0477941	0.996744	-0.284217	0.999976	0.244429	0.885469	0.718921	0.158872	0.442769	0.752777	-0.0114626	0.99004	0.390187	0.528896	0.426361	0.434509	-0.258794	0.873079
ENSGALG00000002205	FBRSL1	-0.510223	0.434987	-0.965781	0.0037947	-0.72365	0.139988	-0.258479	0.999973	-0.155338	0.86065	-0.172805	0.998608	-0.320745	0.956983	-0.303259	0.996744	-0.143855	0.999976	-0.389801	0.733737	-0.268018	0.505122	-0.182851	0.854382	0.397487	0.400329	0.550106	0.165878	0.261501	0.547725	0.390174	0.626607
ENSGALG00000002207	ATP6V1G3	1.06701	0.418611	2.08715	0.00210233	1.85515	0.0520378	1.1521	0.674102	-0.0622512	0.979208	0.656547	0.998608	0.179212	0.999626	0.614921	0.996744	0.317396	0.999976	1.51022	0.245794	0.677202	0.410636	1.17493	0.493879	1.13398	0.193824	1.9033	0.00761534	2.01284	0.00553088	0.920863	0.543222
ENSGALG00000002210	PPIB	-0.281129	0.876787	0.00849329	0.993555	-0.431111	0.625069	-0.657134	0.787989	-0.37293	0.741741	-0.292548	0.998608	-0.425226	0.963848	-0.308445	0.996744	-0.122054	0.999976	0.307763	0.852887	0.0376724	0.954823	-0.0502029	0.975167	-0.149072	0.866761	-0.25563	0.724997	-0.00244473	0.998172	-0.38487	0.774947
ENSGALG00000002216	NEK7	0.293982	0.476673	0.29171	0.206754	0.202438	0.610817	0.188609	0.999973	0.173318	0.732567	0.16892	0.998608	0.240447	0.849427	0.318751	0.996744	0.0844066	0.999976	-0.0627582	0.941395	0.150588	0.543306	-0.0707577	0.910527	-0.0373738	0.932723	-0.0919405	0.791739	0.0731219	0.808199	0.0330198	0.98285
ENSGALG00000002219	WBP2	0.205639	0.751783	0.141163	0.667049	0.0691871	0.910639	0.0670603	0.999973	0.00609027	0.993927	0.117996	0.998608	0.0623146	0.999626	0.104253	0.996744	0.0166918	0.999976	0.110982	0.899257	0.3548	0.187152	0.172431	0.803445	0.120066	0.776386	0.241848	0.442998	0.493821	0.0523624	-0.181021	0.801871
ENSGALG00000002222	NOC2L	-0.0655928	0.948756	-0.304811	0.166177	-0.0181917	0.975296	-0.149694	0.999973	-0.232421	0.609062	-0.0553561	0.998608	-0.0861259	0.999626	0.000886034	0.998845	-0.22874	0.999976	0.0731451	0.926136	0.109372	0.658176	0.0512386	0.937392	0.10185	0.778938	0.194105	0.476956	0.290899	0.208627	0.00186596	0.999536
ENSGALG00000002223	LHX9	0.975476	NA	1.91492	NA	0.937435	0.887978	4.17924	0.704632	-1.63499	NA	1.40627	0.998608	-1.80859	0.999626	-0.180091	0.996744	-0.649543	NA	3.38332	NA	1.45916	NA	2.75821	NA	2.52184	NA	3.4313	NA	0.947023	NA	4.78745	0.250781
ENSGALG00000002225	RFFL	0.405064	0.477683	0.2939	0.397784	0.312294	0.548275	0.375235	0.864822	0.368027	0.566649	0.25821	0.998608	0.335351	0.838247	0.304565	0.996744	0.219875	0.999976	0.173935	0.870941	0.35301	0.285191	0.275423	0.76269	-0.0482966	0.938553	0.106413	0.832773	0.120858	0.766861	-0.369091	0.555397
ENSGALG00000002227	DMXL1	-0.100314	0.983752	0.0273699	0.984153	-0.310505	0.857545	0.450317	0.999973	0.299058	0.876138	0.465777	0.998608	-0.179057	0.999626	0.104616	0.996744	0.223815	0.999976	-0.20191	0.943984	-0.998343	0.228265	-0.318546	0.886185	-0.198648	0.88997	0.0315503	0.983179	-0.556309	0.547867	0.0547998	0.994782
ENSGALG00000002229	FBXW11	-0.0117825	0.994035	-0.0329058	0.921068	0.106184	0.806034	0.265242	0.807551	-0.0273744	0.963516	0.0575278	0.998608	0.153883	0.999477	0.215222	0.996744	0.0177188	0.999976	0.0706038	0.924834	-0.0911599	0.699586	0.119438	0.827387	-0.398104	0.0663262	-0.401233	0.0501346	-0.460384	0.0226952	-0.174373	0.743772
ENSGALG00000002232	RERE	-0.591658	0.391731	-0.853685	0.0232571	-0.583904	0.318486	-0.0534118	0.999973	-0.282948	0.756702	-0.257687	0.998608	-0.41477	0.875169	-0.380003	0.996744	-0.00259294	0.999976	-0.223374	0.872645	-0.548251	0.200053	0.0535243	0.964932	0.650349	0.153798	0.645483	0.13022	0.184994	0.71908	0.687166	0.243926
ENSGALG00000002234	UNC13D	0.364615	0.812633	0.186063	0.80681	0.0306115	0.981966	0.295828	0.999973	0.323989	0.785649	0.210022	0.998608	-0.518015	0.8917	0.00630351	0.996855	0.417983	0.999976	0.735015	0.544745	0.889894	0.108813	0.664516	0.608537	0.794952	0.182367	0.00678711	0.994454	0.175068	0.799051	0.0895349	0.978046
ENSGALG00000002237	ATP6V0D1	-0.328572	0.588277	-0.54579	0.0526204	-0.188558	0.747797	-0.161507	0.999973	-0.481295	0.339522	-0.150617	0.998608	-0.237713	0.984675	-0.112312	0.996744	-0.250358	0.999976	0.0887539	0.934042	0.226148	0.4817	0.295085	0.731501	-0.456334	0.177999	-0.462572	0.140633	-0.246919	0.465741	-0.452062	0.340141
ENSGALG00000002239	REXO5	0.355747	0.186224	0.521951	0.00154378	0.34572	0.16003	0.160229	0.999973	0.368566	0.18361	0.171979	0.998608	0.0725957	0.999626	0.074783	0.996744	0.143757	0.999976	0.38435	0.209797	0.2664	0.175258	0.151337	0.779074	0.0320071	0.930985	0.113637	0.653546	0.213754	0.290607	-0.0777314	0.917116
ENSGALG00000002240	C3orf18	-0.115398	0.952934	0.0545302	0.937429	-0.188449	0.834386	-0.24485	0.999973	0.00350615	0.996978	0.116301	0.998608	-0.0285707	0.999626	-0.349013	0.996744	0.22332	0.999976	-0.257212	0.852887	-0.991848	0.0356367	-0.535928	0.61915	0.0296888	0.97296	-0.123779	0.859163	-0.825752	0.0572197	-0.0808925	0.974618
ENSGALG00000002242	GALNT9	-0.228166	0.928352	-0.349914	0.633151	-0.221943	0.855672	-0.254759	0.999973	0.00805758	0.996644	0.245659	0.998608	0.0224212	0.999626	0.00596372	0.997096	0.214364	0.999976	-0.243992	0.900256	-0.796389	0.194935	-0.748454	0.618278	-0.0867353	0.939101	-0.414514	0.583743	-0.392389	0.565341	0.219865	0.922567
ENSGALG00000002244	AGRP	-0.170504	0.976911	0.684636	0.516729	-0.559644	0.769352	-0.668707	0.999973	-0.30196	0.896223	-0.5928	0.998608	-1.05809	0.856797	-0.777936	0.996744	0.253157	0.999976	1.02948	0.663385	0.432316	0.670521	-0.0747547	NA	0.235724	0.891358	0.241314	0.873814	-0.161123	0.905465	0.0826376	0.991781
ENSGALG00000002246	DENND1B	-0.219056	0.936442	0.100563	0.917511	-0.528024	0.615883	0.290026	0.999973	0.493143	0.708314	0.386699	0.998608	-0.082892	0.999626	0.263957	0.996744	0.167299	0.999976	-0.2966	0.88708	-0.83469	0.186804	-0.489054	0.780802	0.14444	0.895631	0.0713124	0.94913	-0.311172	0.676805	0.277148	0.901116
ENSGALG00000002247	SETD6	0.183289	0.836518	0.293942	0.339616	0.0923864	0.887978	-0.0146883	0.999973	-0.120408	0.859916	0.0376277	0.998608	-0.0530556	0.999626	-0.181845	0.996744	-0.0310151	0.999976	0.333485	0.664864	0.249414	0.412945	0.114742	0.885825	0.50627	0.0976424	0.490978	0.0899848	0.404456	0.173103	0.374942	0.462643
ENSGALG00000002249	37104	-0.0216091	0.990581	-0.38386	0.133665	-0.0483975	0.941995	0.0648756	0.999973	-0.0693963	0.910645	0.0487795	0.998608	-0.0534138	0.999626	0.20333	0.996744	-0.0358276	0.999976	-0.0917012	0.921868	-0.209365	0.452704	0.0652273	0.93334	-0.432793	0.129434	-0.338111	0.239891	-0.575879	0.0230003	-0.155288	0.847846
ENSGALG00000002250	DTWD2	0.0103684	0.997159	0.658898	0.0354134	0.48618	0.325601	-0.0477954	0.999973	-0.0678396	0.938875	0.0165302	0.998608	0.684387	0.333353	0.408818	0.996744	0.298835	0.999976	-0.115425	0.926109	0.425178	0.241485	-0.228339	0.804295	-0.552282	0.170549	-0.425957	0.279313	-0.240304	0.573191	-0.0680193	0.972676
ENSGALG00000002253	HEMK1	0.055859	0.977637	0.315098	0.361273	0.217829	0.723875	-0.0788612	0.999973	0.213267	0.76361	-0.0706516	0.998608	0.158454	0.999626	-0.0757907	0.996744	0.231697	0.999976	0.101669	0.929608	0.209861	0.545531	0.112476	0.899452	-0.0823949	0.887751	-0.407129	0.254542	-0.359554	0.305395	-0.595775	0.177546
ENSGALG00000002260	CISH	-0.999508	0.285571	-1.47678	0.00643151	-0.813242	0.356359	-0.249902	0.999973	-1.08289	0.266171	-1.27711	0.533757	-0.768936	0.723632	-1.04494	0.79266	-0.205003	0.999976	-0.848217	0.543001	0.512936	0.425741	0.177649	0.916506	-0.174554	0.870639	-1.34389	0.0208736	-0.307945	0.681466	-0.31175	0.877277
ENSGALG00000002262	ETF1	-0.184524	0.716368	-0.092734	0.747516	0.0699368	0.88618	0.14119	0.999973	-0.207496	0.641039	-0.0310221	0.998608	0.105437	0.999626	0.202514	0.996744	-0.327072	0.933416	-0.223771	0.733494	-0.309699	0.168581	-0.0831256	0.891163	-0.273832	0.279911	-0.161026	0.56048	-0.0818543	0.767193	0.100993	0.897789
ENSGALG00000002263	KLHL6	-0.418748	0.658171	0.502833	0.254332	0.50904	0.435257	0.0889754	0.999973	0.0413301	0.974683	0.113432	0.998608	0.338411	0.985422	-0.147799	0.996744	-0.016793	0.999976	0.403093	0.7652	0.796682	0.0821896	0.25464	0.819735	-0.373232	0.525414	-0.157437	0.817535	-0.0607774	0.923795	-0.0906141	0.970029
ENSGALG00000002266	OGDHL	0.111902	0.982757	-0.105122	0.936434	-0.233565	0.90596	-0.828951	0.957863	0.714378	0.681133	-0.809558	0.998608	0.241544	0.999626	-0.884993	0.996744	0.521717	0.999976	-0.275097	0.924834	-0.963389	0.305114	-1.37394	NA	-0.128008	0.93967	-1.50598	0.0957016	-0.662733	0.513631	-0.224705	0.952846
ENSGALG00000002267	DCUN1D3	0.115537	0.945224	0.0988509	0.855404	0.00746218	0.993206	0.394915	0.917394	0.278385	0.723977	0.109164	0.998608	-0.16969	0.999626	0.168789	0.996744	0.00615733	0.999976	-0.353261	0.754367	-0.143229	0.729543	-0.141412	0.891075	-0.016052	0.982641	-0.0387383	0.954053	-0.00113023	0.998594	0.441124	0.520601
ENSGALG00000002272	NOC4L	0.504254	0.142309	0.319388	0.197461	0.279843	0.464725	0.421385	0.556496	0.145284	0.7961	0.32753	0.998608	0.0531848	0.999626	0.38242	0.915004	0.0861288	0.999976	0.318962	0.613914	0.36608	0.156637	0.391991	0.44484	-0.113578	0.779215	-0.0686047	0.866203	-0.0057849	0.988477	-0.112426	0.902437
ENSGALG00000002273	LYRM1	0.237049	0.650258	0.486384	0.0264865	0.0160914	0.979295	-0.0441129	0.999973	0.123015	0.82466	0.102666	0.998608	-0.0439101	0.999626	-0.0251911	0.996744	-0.00887594	0.999976	0.25516	0.719731	0.0353106	0.907217	0.169159	0.800089	0.535227	0.0241193	0.396757	0.102549	0.494897	0.0329094	0.258644	0.60777
ENSGALG00000002276	EME2	0.203248	0.901268	0.852719	0.0272395	0.0707386	0.949167	0.111634	0.999973	-0.201459	0.837259	0.232535	0.998608	-0.149688	0.999626	-0.127717	0.996744	0.118746	0.999976	0.497316	0.660266	0.538368	0.218188	0.372074	0.758135	0.317384	0.595196	0.519864	0.270155	0.36762	0.4353	-0.0957504	0.967606
ENSGALG00000002277	KLHL24	-0.715317	0.488312	0.228998	0.767189	-0.47842	0.627833	-0.293669	0.999973	0.171866	0.898427	0.436754	0.998608	0.33465	0.999626	-0.275247	0.996744	-0.394039	0.999976	0.429241	0.822257	-0.959207	0.109486	-0.143382	0.9312	-0.791198	0.22349	0.108655	0.910024	-0.784855	0.180086	-0.433119	0.772732
ENSGALG00000002278	UNK	-0.0999393	0.93017	-0.397999	0.120916	-0.301884	0.455136	0.101026	0.999973	0.106517	0.862604	-0.0134505	0.998608	-0.125667	0.999626	-0.227526	0.996744	-0.0941285	0.999976	-0.151035	0.859043	-0.213096	0.444053	-0.186004	0.800089	0.443342	0.113463	0.479764	0.0628592	0.263545	0.350735	0.283041	0.605237
ENSGALG00000002282	TMEM200A	0.509642	0.698735	0.535056	0.391812	0.470524	0.639269	0.662491	0.877081	0.178197	0.895988	0.391512	0.998608	-0.185825	0.999626	0.463335	0.996744	0.314465	0.999976	0.0691655	0.971921	-0.31813	0.61134	0.36736	0.806888	0.1346	0.897952	0.707346	0.262945	-0.149367	0.844296	0.280008	0.889041
ENSGALG00000002283	MAPKAPK3	-0.0849153	0.899928	0.117623	0.580721	0.142866	0.648989	0.0959454	0.999973	-0.321137	0.240901	-0.123437	0.998608	0.0632357	0.999626	0.0802661	0.996744	-0.149531	0.999976	-0.0570307	0.927549	-0.114484	0.546372	0.0843507	0.855868	-0.115054	0.658788	-0.129211	0.569126	-0.205591	0.270967	-0.131488	0.782274
ENSGALG00000002284	TRAPPC3	-0.110987	0.919313	0.372854	0.137168	0.148461	0.771685	0.0432587	0.999973	-0.296749	0.570288	-0.0269143	0.998608	0.0151231	0.999626	0.120829	0.996744	-0.16793	0.999976	0.0743317	0.935174	0.166516	0.5486	0.104836	0.882207	-0.263871	0.421436	-0.270049	0.368074	0.0892959	0.789203	-0.292263	0.572358
ENSGALG00000002285	SPSB3	0.105652	0.914384	0.0133799	0.974784	0.104513	0.835802	0.112185	0.999973	0.0530988	0.928192	-0.0469301	0.998608	0.168423	0.999626	-0.13861	0.996744	0.0585149	0.999976	0.542092	0.136984	0.30602	0.214699	0.264476	0.68284	0.314925	0.25596	0.387744	0.109646	0.456858	0.0509522	0.220053	0.697439
ENSGALG00000002286	H3F3B	0.267006	0.692881	0.697685	0.0078679	0.410705	0.331554	0.294856	0.963678	0.142304	0.835022	0.216682	0.998608	0.340324	0.781927	0.271149	0.996744	0.0704993	0.999976	0.477512	0.415368	0.633492	0.0458202	0.288555	0.731501	0.0918044	0.856373	0.280694	0.431893	0.645151	0.022867	-0.0974468	0.939623
ENSGALG00000002287	CRB1	0.0690469	NA	-1.21509	0.422983	0.905968	0.688278	-1.29306	0.999973	-0.318974	NA	-0.174507	0.998608	-0.124355	0.999626	0.0961524	0.996744	-1.61995	NA	-1.39839	0.735421	-1.32888	NA	-1.37903	NA	-0.677487	0.745523	-0.717498	0.67513	-0.562479	NA	-1.02581	0.807833
ENSGALG00000002288	LIG3	0.162433	0.52966	-0.0770723	0.65644	0.0339537	0.916824	0.039704	0.999973	0.107427	0.71792	0.0272494	0.998608	0.0630614	0.999626	0.0266332	0.996744	0.00911643	0.999976	0.0516245	0.911572	-0.0196725	0.908627	0.0852816	0.813913	0.146205	0.393926	0.0827487	0.649756	-0.0462016	0.796195	0.0101411	0.993756
ENSGALG00000002289	CHAT	-0.305287	0.91122	0.612378	0.37414	0.631196	0.609508	0.476065	0.999973	-0.707063	0.618572	-0.635222	0.998608	0.573962	0.98161	0.36357	0.996744	-0.299584	0.999976	0.557495	0.785544	0.0321743	0.974231	1.02981	NA	0.383001	0.696826	0.203411	0.843466	0.524055	0.54336	1.07265	0.323378
ENSGALG00000002294	SEMA6A	-0.246444	0.909909	-0.494839	0.402672	-0.422256	0.663066	-0.167713	0.999973	0.140086	0.912366	0.0873008	0.998608	-0.0544999	0.999626	-0.286241	0.996744	0.355782	0.999976	-0.189505	0.920519	-0.596415	0.286401	-0.116408	0.940652	0.111943	0.909866	0.0977558	0.91547	-0.559246	0.334053	0.616815	0.562164
ENSGALG00000002298	COL8A2	-0.61264	0.630174	-0.997337	0.0795603	-0.608377	0.530441	-0.604831	0.959255	-0.227537	0.873644	-0.195036	0.998608	-0.447802	0.994909	-0.725504	0.996744	0.100475	0.999976	-0.0381233	0.98531	-0.271863	0.685712	-0.405896	0.800741	-0.461314	0.582627	-0.347487	0.671849	-0.771373	0.219256	-0.038797	0.994782
ENSGALG00000002299	RGR	0.441856	NA	1.07341	0.517052	0.840509	0.751204	1.16582	0.999973	-1.04388	NA	0.0685838	0.998608	-0.828362	0.999626	1.23492	0.996744	-0.728088	NA	0.118064	0.982708	-0.481671	NA	0.56353	NA	0.048581	0.986357	0.872549	0.648372	-0.0372374	NA	0.297406	0.978046
ENSGALG00000002301	CNOT1	-0.178396	0.819536	-0.511561	0.0373796	-0.229373	0.619336	0.0765166	0.999973	-0.0206886	0.979573	0.0468775	0.998608	0.0292459	0.999626	0.0816642	0.996744	-0.0954777	0.999976	-0.179487	0.842167	-0.0886045	0.774875	0.104386	0.890056	0.0606648	0.901873	0.192433	0.578201	0.0889149	0.79789	0.05967	0.967606
ENSGALG00000002303	LRIT1	0.0836632	0.990412	-0.627275	0.656564	-0.0992724	0.97119	-0.337763	0.999973	0.181497	0.943454	0.673829	0.998608	0.310449	0.999626	-0.355453	0.996744	-0.317374	NA	0.0743223	0.983227	-0.911459	0.435978	-1.29353	NA	-0.617916	0.704159	-0.750332	0.603243	-1.28487	0.310694	0.608208	0.859364
ENSGALG00000002304	ADPRHL2	0.035934	0.974837	0.0320993	0.916233	0.243417	0.388807	-0.112863	0.999973	-0.0650218	0.884926	-0.00132571	0.998608	0.137117	0.999626	0.0688965	0.996744	0.0465452	0.999976	0.235839	0.635274	0.118747	0.568016	-0.0582948	0.912384	-0.241213	0.289902	-0.0818124	0.776691	-0.161022	0.456426	-0.0738519	0.922567
ENSGALG00000002305		-0.0665795	0.98703	-0.0224391	0.982646	-0.0343109	0.98228	0.289872	0.999973	0.161261	0.909102	0.0340032	0.998608	-0.162539	0.999626	-0.0630463	0.996744	0.0968694	0.999976	-0.431988	0.833811	-0.887245	0.157369	-0.458947	0.79212	-0.356289	0.697363	-0.216939	0.81794	-0.477816	0.4797	0.245633	0.917116
ENSGALG00000002307	LRIT2	-0.101424	NA	-0.125975	NA	-0.0828111	0.98773	1.02684	0.999973	1.05944	NA	1.28471	0.998608	-0.892106	0.999626	0.484289	0.996744	0.198155	NA	0.358327	NA	1.13441	NA	1.25413	NA	0.0840186	NA	0.645159	NA	0.620717	NA	1.04102	0.902437
ENSGALG00000002308	COMMD10	-0.0279753	0.990581	0.771992	0.010475	0.210019	0.752783	-0.156947	0.999973	-0.282711	0.704082	-0.054657	0.998608	-0.0315569	0.999626	0.0482269	0.996744	-0.0597199	0.999976	-0.242552	0.837728	0.393528	0.266187	-0.0815472	0.935886	-0.755409	0.0283862	-0.939178	0.00268384	-0.246036	0.535744	-0.616157	0.196453
ENSGALG00000002311	GALK1	-0.220793	0.897399	0.292869	0.587982	-0.338295	0.677852	-0.20765	0.999973	-0.215177	0.834257	-0.164455	0.998608	-0.47026	0.838041	-0.37828	0.996744	0.292126	0.999976	0.45025	0.741526	0.657357	0.154984	0.294929	0.802944	0.576116	0.265692	0.70049	0.124929	0.719156	0.107583	-0.154252	0.931535
ENSGALG00000002312	TMEM132E	0.477809	0.68759	-0.0459164	0.958729	0.177146	0.879943	0.105094	0.999973	0.266134	0.824761	0.24955	0.998608	0.400134	0.98998	0.15777	0.996744	0.783868	0.949873	0.443229	0.798982	0.437622	0.427705	1.10796	0.195352	0.197305	0.82236	0.225739	0.77317	-0.253914	0.693759	0.54138	0.627318
ENSGALG00000002313		0.195372	0.821288	-0.276387	0.391873	-0.047379	0.951199	-0.128566	0.999973	0.00980489	0.99004	0.0387831	0.998608	-0.0372264	0.999626	0.0398393	0.996744	0.0763015	0.999976	0.257795	0.790775	0.212171	0.499713	-0.0379608	0.965165	-0.511608	0.107519	-0.443186	0.15154	-0.445979	0.14144	-0.361627	0.516716
ENSGALG00000002314	CDHR1	1.12479	0.884513	-2.25271	0.389969	-1.83538	0.648989	0.448007	0.999973	-0.467961	0.929682	0.369145	0.998608	-2.47136	0.855496	-1.19769	0.996744	1.48986	NA	-1.64111	0.830471	-1.39673	0.562044	1.08879	NA	-0.581538	0.880673	0.192457	0.961195	1.82281	0.428016	-2.43503	0.612359
ENSGALG00000002315		0.173502	0.857219	0.541263	0.0445496	0.235107	0.653123	0.128008	0.999973	0.000796534	0.998799	0.0208502	0.998608	0.0696226	0.999626	-0.00985901	0.996744	0.00985699	0.999976	0.211009	0.833005	0.262558	0.394315	0.114758	0.888774	-0.0533262	0.923649	-0.152412	0.712226	0.284749	0.372471	-0.184576	0.831648
ENSGALG00000002316	NUBP2	-0.00973431	0.997159	0.510864	0.1657	0.132487	0.872381	0.104077	0.999973	-0.326999	0.681133	0.0454715	0.998608	-0.371231	0.883505	-0.0676386	0.996744	-0.252366	0.999976	0.461162	0.632094	0.584725	0.135238	0.592596	0.442564	-0.110667	0.865619	0.0946168	0.878303	0.337698	0.414552	0.0627807	0.978046
ENSGALG00000002318	LVRN	0.343511	0.812572	0.111345	0.883732	0.752648	0.281838	0.609873	0.838571	0.769502	0.368339	0.337014	0.998608	0.80344	0.519197	0.844774	0.79266	-0.165053	0.999976	0.236756	0.889912	0.0580713	0.927586	0.869184	0.353462	-0.229698	0.779039	0.169731	0.8312	0.0208841	0.978182	0.768519	0.315819
ENSGALG00000002319	TEKT2	0.0224422	0.995128	0.465166	0.480471	-0.174694	0.894829	-0.0307724	0.999973	-0.416244	0.748447	-0.0268481	0.998608	-0.0552062	0.999626	0.340459	0.996744	-0.167848	0.999976	0.262738	0.893991	1.14374	0.0655421	0.585849	0.723414	0.383927	0.652656	0.677375	0.298768	0.886734	0.132448	-0.336884	0.850848
ENSGALG00000002321	GOT2	-0.399535	0.528208	-0.519752	0.104872	-0.30264	0.595174	-0.5471	0.592025	-0.540819	0.32625	-0.497093	0.998608	-0.230517	0.999626	-0.363119	0.996744	-0.0890581	0.999976	-0.336058	0.746218	-0.454851	0.1891	0.0249697	0.980733	-0.24711	0.600978	-0.665311	0.0403676	-0.661609	0.0426958	-0.223626	0.816535
ENSGALG00000002325	IGFALS	0.782514	NA	-0.539977	0.845578	-0.825803	0.857022	-1.70572	0.999973	0.98946	0.802205	0.589021	0.998608	0.00953909	0.999626	0.375748	0.996744	0.872598	NA	0.108926	0.986144	0.893907	0.669894	1.00146	NA	-0.607166	0.858429	1.05149	0.641148	2.85082	0.113137	1.13496	0.810586
ENSGALG00000002326		-0.110661	0.950077	-0.138228	0.795303	-0.0811402	0.931345	0.0272406	0.999973	0.301278	0.716327	0.50164	0.998608	0.0407578	0.999626	0.259859	0.996744	-0.0948278	0.999976	-0.106487	0.938339	-0.519442	0.187152	-0.288573	0.792262	0.100578	0.880673	0.41237	0.345722	-0.149374	0.757807	0.293831	0.767272
ENSGALG00000002329	CCL1	0.203636	0.943729	0.383852	0.60383	0.358833	0.77002	1.17852	0.37962	-0.308102	0.830336	-0.572726	0.998608	0.62877	0.867019	0.186639	0.996744	-0.0543798	0.999976	0.155084	0.943918	1.03422	0.109514	1.43651	0.126326	-0.13361	0.907409	-0.520439	0.494865	0.924569	0.142176	0.0971925	0.981919
ENSGALG00000002335	DOCK3	0.688821	0.7138	0.553149	0.562499	-0.49084	0.75246	0.00389663	0.999973	0.739217	0.658285	0.563304	0.998608	0.193385	0.999626	0.736289	0.996744	0.981962	0.999976	0.290274	0.917597	-0.435048	0.618472	-0.185921	0.936312	0.966417	0.307803	0.669362	0.497507	0.134871	0.903781	0.249134	0.944052
ENSGALG00000002336		-0.16144	0.921255	-0.451146	0.2453	-0.331685	0.614314	0.00274275	0.999973	0.216631	0.801439	0.177852	0.998608	-0.0632639	0.999626	-0.0311512	0.996744	-0.0352421	0.999976	-0.10374	0.941395	-0.434615	0.271028	-0.132493	0.900121	0.374435	0.445502	0.426486	0.325865	0.0280147	0.960734	0.409333	0.60777
ENSGALG00000002341	AP3S1	0.400152	0.168307	0.534199	0.00317416	0.473411	0.0649028	0.216394	0.940474	0.080255	0.869931	0.164675	0.998608	0.277069	0.674322	0.316752	0.916065	0.0819532	0.999976	0.0641706	0.930532	0.253621	0.237689	-0.0204669	0.975167	-0.267817	0.272752	-0.131228	0.634096	0.162179	0.491333	0.0341879	0.978616
ENSGALG00000002345	ATG12	-0.0252086	0.98956	0.737007	0.00174273	0.154586	0.771855	0.00644897	0.999973	0.145412	0.810692	0.0166292	0.998608	-0.0489462	0.999626	0.253431	0.996744	0.0700742	0.999976	0.136078	0.883326	-0.012731	0.970899	0.112638	0.876659	-0.518262	0.0663195	-0.5277	0.0461769	-0.673347	0.00933198	-0.574331	0.0910322
ENSGALG00000002346	CLSPN	0.170656	0.918209	-0.266254	0.577409	0.0580584	0.954173	-0.354392	0.999973	0.726504	0.221065	0.374932	0.998608	0.332994	0.953116	0.119335	0.996744	-0.115471	0.999976	-0.0706257	0.96113	-0.596796	0.153572	-0.590261	0.499388	0.088454	0.902947	0.215832	0.687518	0.103714	0.841574	-0.551324	0.406731
ENSGALG00000002347	C3orf58	0.127673	0.950579	0.380707	0.436958	0.0630956	0.955724	0.333581	0.999973	0.678366	0.357027	0.418107	0.998608	0.0179702	0.999626	0.0767337	0.996744	0.415154	0.999976	0.176084	0.907686	-0.411088	0.374161	-0.215442	0.852681	-0.151528	0.841992	0.130359	0.855186	-0.661064	0.144208	-0.0154535	0.998557
ENSGALG00000002350	DNAH3	-0.175987	0.944507	-0.476159	0.434627	-0.439984	0.653487	-0.0534647	0.999973	-0.148494	0.908566	0.162127	0.998608	-0.196044	0.999626	0.163211	0.996744	-0.190853	0.999976	-0.224447	0.905973	0.0415971	0.953605	0.0326147	0.986532	0.0415328	0.969041	0.271484	0.729019	0.422092	0.495683	-0.494839	0.706916
ENSGALG00000002353	C1orf216	-1.0541	0.318961	0.293679	0.73964	-0.471178	0.711368	-0.169294	0.999973	-0.560952	0.692658	-0.407248	0.998608	-0.337002	0.999626	-0.308145	0.996744	-0.327707	0.999976	0.274649	0.904949	0.871588	0.197965	0.44384	0.801782	0.217044	0.845712	0.38115	0.673168	0.522608	0.481501	0.363997	0.865143
ENSGALG00000002354	PUS1	0.109937	0.908052	-0.230262	0.377754	-0.129149	0.788633	0.0593629	0.999973	-0.0190648	0.979208	0.0274253	0.998608	0.00597335	0.999626	-0.0897472	0.996744	-0.244663	0.999976	-0.0926779	0.910416	-0.392806	0.119496	-0.130218	0.836256	0.531548	0.0222065	0.392448	0.0998042	0.35079	0.147103	0.119126	0.883935
ENSGALG00000002356	CMTR2	0.204659	0.936442	0.164141	0.844986	0.00907147	0.994956	0.239041	0.999973	0.490046	0.688134	0.488022	0.998608	0.0273911	0.999626	0.128196	0.996744	0.167478	0.999976	0.0574641	0.977308	-0.386234	0.526431	-0.135267	0.936069	0.177439	0.856101	0.56709	0.400235	-0.121513	0.87423	-0.116573	0.970259
ENSGALG00000002358	CDO1	0.12907	0.943335	0.149621	0.779246	-0.00972107	0.990951	-0.484693	0.818686	-0.293227	0.730039	-0.212824	0.998608	-0.120288	0.999626	-0.239536	0.996744	-0.0428782	0.999976	-0.119595	0.931146	-0.115446	0.79827	0.0564866	0.959996	-0.322816	0.54051	-0.0616195	0.926641	0.388072	0.351645	-0.245714	0.83014
ENSGALG00000002362	MANF	-0.397175	0.755778	0.591468	0.255573	-0.137041	0.909901	-0.77268	0.64568	-0.402279	0.71792	-0.402611	0.998608	-0.353807	0.999626	-0.304117	0.996744	-0.447495	0.999976	0.333924	0.844314	-0.212195	0.712417	-0.24098	0.856897	-0.0272407	0.979233	-0.1882	0.812454	0.160308	0.808974	-0.403409	0.760062
ENSGALG00000002363	HSPA9	-0.026062	0.98703	-0.0732384	0.826789	0.096372	0.846601	-0.0514109	0.999973	0.039706	0.948387	-0.0153672	0.998608	0.267497	0.782263	0.113726	0.996744	-0.0181271	0.999976	-0.0392499	0.963379	-0.437527	0.0774908	0.0191541	0.978792	-0.200739	0.524378	-0.445905	0.0497162	-0.513171	0.0215728	-0.255734	0.59466
ENSGALG00000002364		-0.194973	0.912899	-0.503192	0.260177	-0.437994	0.534507	-0.138918	0.999973	0.0978483	0.927522	0.0948459	0.998608	-0.25182	0.999626	-0.0692295	0.996744	-0.111218	0.999976	-0.35002	0.811634	-0.711372	0.119496	-0.212752	0.852681	-0.0815688	0.9206	-0.0609789	0.936295	-0.518501	0.25849	0.0148933	0.998936
ENSGALG00000002367		0.255812	0.790458	0.456058	0.195808	0.32072	0.588462	-0.227361	0.999973	0.499683	0.427276	0.287716	0.998608	-0.0211466	0.999626	0.0128634	0.996744	0.00481524	0.999976	0.269315	0.822019	-0.453833	0.220365	-0.415914	0.652986	0.0313646	0.964245	0.14303	0.788576	-0.184737	0.673186	-0.423096	0.540128
ENSGALG00000002369	F13B	1.88143	NA	-1.9862	NA	-2.79788	NA	-1.86416	0.999973	1.72285	NA	-0.935685	0.998608	-2.66252	0.999626	-1.08404	0.996744	0.891895	NA	-2.24362	NA	-2.56997	NA	-0.964388	NA	0.195776	NA	-2.26223	NA	-2.38485	NA	-1.87507	NA
ENSGALG00000002370	SH2D4B	-0.372185	NA	0.771351	NA	3.32898	NA	2.69342	0.891392	0.720154	NA	0.419353	0.998608	1.94254	0.999626	0.64544	0.996744	1.54463	NA	-2.67679	NA	3.00796	NA	0.804327	NA	-0.767869	NA	-1.7336	NA	1.27102	NA	2.47231	NA
ENSGALG00000002371	RUSC2	-0.531551	0.424669	-1.11005	0.00114596	-0.18227	0.820658	-0.25517	0.999973	-0.569129	0.40251	-0.70517	0.738412	-0.329053	0.956983	-0.267892	0.996744	0.0494466	0.999976	-0.657438	0.376847	-0.39938	0.323073	-0.0302918	0.980317	-0.0547969	0.941345	-0.655165	0.0934408	-0.550023	0.167289	0.342795	0.716644
ENSGALG00000002372		-0.127098	0.906367	-0.0819912	0.836139	-0.0984799	0.867023	-0.0538369	0.999973	-0.191215	0.74963	-0.165546	0.998608	-0.280406	0.856697	-0.154123	0.996744	-0.0901614	0.999976	0.185624	0.841402	0.328243	0.237894	0.228118	0.766895	-0.230053	0.53635	-0.158191	0.667589	-0.0247522	0.950367	-0.263882	0.670553
ENSGALG00000002374	SLC9A9	0.583165	0.468427	0.120385	0.857973	-0.00390994	0.997775	-0.144296	0.999973	0.84684	0.217253	-0.0219688	0.998608	0.171024	0.999626	0.380171	0.996744	0.52638	0.999976	-0.509521	0.678585	-0.112264	0.834892	0.0491046	0.972577	-0.384614	0.533819	-0.345471	0.548011	-0.609499	0.195818	0.370158	0.746934
ENSGALG00000002375	NOTCH1	-0.362641	0.357294	-0.461734	0.0392209	-0.351588	0.305853	-0.155567	0.999973	-0.0673164	0.906284	-0.051208	0.998608	-0.119731	0.999626	-0.252307	0.996744	-0.0688447	0.999976	-0.113051	0.890776	-0.167557	0.520103	-0.184551	0.792281	0.115373	0.768199	0.0831581	0.82875	0.0220732	0.950567	-0.0236634	0.990661
ENSGALG00000002377	ENO1	-0.077602	0.951013	-0.0822497	0.834685	-0.0369413	0.958806	-0.306542	0.889688	-0.126592	0.839182	-0.0973208	0.998608	0.095138	0.999626	-0.0143725	0.996744	-0.107258	0.999976	-0.0288125	0.975398	0.078471	0.804522	0.0864024	0.90826	-0.647043	0.0130576	-0.703217	0.00438953	-0.347886	0.218762	-0.748026	0.00926386
ENSGALG00000002379	MRPS17	-0.0875979	0.953268	0.878258	0.00285193	0.319881	0.566792	-0.126952	0.999973	-0.183981	0.809082	0.0600469	0.998608	0.290046	0.952801	0.189953	0.996744	-0.234835	0.999976	0.123866	0.914803	0.048573	0.908021	-0.0614649	0.948895	-0.789733	0.0152002	-0.689467	0.0332415	-0.503134	0.142624	-0.667894	0.121696
ENSGALG00000002383	CD72AG	-0.51795	0.901415	1.51873	0.152475	0.636991	0.77679	-0.250854	0.999973	-0.579365	0.812852	0.392193	0.998608	0.419153	0.999626	0.454156	0.996744	-0.911008	0.999976	-0.019901	0.994939	2.39452	0.0415942	0.402036	0.891176	-0.241651	0.90268	0.420602	0.804831	1.44329	0.212089	-0.701529	0.823582
ENSGALG00000002386	TMEM8B	-0.201014	0.936442	-0.721929	0.20152	-0.665139	0.410734	-0.00631244	0.999973	-0.210129	0.871912	-0.57893	0.998608	-0.66612	0.741209	-0.582099	0.996744	0.415084	0.999976	0.0679417	0.969118	0.0422161	0.950626	-0.113891	0.940918	0.166126	0.85962	-0.336842	0.629773	-0.0650603	0.931826	-0.395316	0.799503
ENSGALG00000002388	NIPSNAP2	0.191212	0.858587	0.427181	0.184379	0.412054	0.384676	0.0758494	0.999973	0.110105	0.883604	-0.137005	0.998608	0.363314	0.799318	0.162181	0.996744	0.359061	0.999976	-0.0725202	0.949201	-0.214857	0.536013	0.0346592	0.972774	-0.227245	0.626727	-0.657438	0.0352294	-0.505729	0.123227	-0.0292305	0.991781
ENSGALG00000002389	ITGB4	-0.199665	0.882913	-0.647509	0.0591165	-0.113855	0.89183	-0.0310313	0.999973	-0.200465	0.80942	-0.0734217	0.998608	-0.169857	0.999626	-0.0782711	0.996744	-0.0400957	0.999976	-0.109388	0.93353	0.318003	0.411262	0.0782271	0.940817	0.320194	0.516385	0.441314	0.281493	0.54478	0.145417	-0.157183	0.908963
ENSGALG00000002390		0.526899	0.800087	-0.903129	0.254332	-0.193796	0.910639	-1.34099	0.635292	0.184133	0.919809	0.241853	0.998608	0.27834	0.999626	0.590069	0.996744	0.144954	0.999976	-0.314192	0.895988	0.561644	0.453858	-0.720266	NA	-0.0349706	0.982549	-0.0354586	0.979398	0.133828	0.894878	-0.724713	0.704614
ENSGALG00000002394	RGP1	0.0412222	0.983065	0.400803	0.208735	0.0647874	0.935017	-0.0234443	0.999973	-0.31784	0.628633	-0.10775	0.998608	-0.104442	0.999626	-0.103678	0.996744	-0.0236562	0.999976	0.43111	0.563002	0.622459	0.0660994	0.290935	0.747028	-0.0812216	0.88727	0.037705	0.948469	0.0984383	0.814823	-0.0931442	0.950614
ENSGALG00000002395		0.0289077	NA	0.53517	NA	-0.103797	NA	-1.82211	0.999973	-0.125057	NA	1.85183	0.998608	0.0315584	0.999626	-2.00377	0.996744	0.891481	NA	3.66452	NA	1.08585	NA	-1.88412	NA	0.195388	NA	0.259154	NA	0.309212	NA	-1.83303	NA
ENSGALG00000002397	PSPH	-0.468066	0.68759	0.631414	0.213632	0.214601	0.840969	-0.71996	0.715219	0.0535501	0.972622	-0.764997	0.998608	0.0696982	0.999626	-0.234346	0.996744	0.267907	0.999976	-0.485544	0.75869	-0.452208	0.39874	-0.470022	0.746434	0.500281	0.445741	-0.305882	0.654688	0.0895749	0.898868	-0.130635	0.960056
ENSGALG00000002399		0.253275	0.632758	0.976544	1.03081e-05	0.347501	0.32493	0.133166	0.999973	0.303125	0.544946	0.184812	0.998608	0.162776	0.999626	0.0648141	0.996744	0.197576	0.999976	0.221149	0.786075	0.143016	0.598213	0.0788483	0.909261	0.344991	0.228796	0.241872	0.417659	0.227834	0.409592	-0.000218135	0.999836
ENSGALG00000002403	ULK1	-0.639047	0.331423	-0.402542	0.37215	-0.545299	0.369053	-0.0968215	0.999973	-0.209947	0.826595	0.0550025	0.998608	-0.0453397	0.999626	-0.252479	0.996744	-0.401049	0.999976	-0.0223861	0.988264	-0.639811	0.144947	-0.123798	0.914223	-0.0649613	0.936142	0.223767	0.701227	-0.0319968	0.958626	0.32692	0.764583
ENSGALG00000002407	HYDIN	-0.278182	0.854321	-0.840154	0.0504025	-0.80979	0.18667	-0.111285	0.999973	-0.215351	0.840741	0.0676462	0.998608	-0.248104	0.999626	0.301324	0.996744	-0.338345	0.999976	-0.326738	0.83847	0.0408821	0.945676	0.179994	0.890639	0.489996	0.396919	0.670582	0.169485	0.275817	0.61767	-0.136608	0.950614
ENSGALG00000002408	NCDN	-0.174482	0.901253	0.0912179	0.867719	-0.106266	0.900272	-0.0239871	0.999973	-0.426048	0.562016	0.0268941	0.998608	-0.365134	0.876345	-0.158728	0.996744	-0.351141	0.999976	0.117894	0.927542	0.643627	0.0935102	0.357826	0.731501	-0.20712	0.713055	0.214298	0.664472	0.471043	0.214216	-0.0310611	0.991911
ENSGALG00000002412	GBA2	-0.163024	0.898159	-0.190965	0.648245	-0.0968309	0.900333	-0.173684	0.999973	-0.565339	0.290202	-0.0618237	0.998608	-0.228574	0.999626	-0.0258106	0.996744	-0.259755	0.999976	0.214077	0.847351	0.20202	0.572944	0.282025	0.766895	-0.0116343	0.98634	0.067585	0.904345	0.0350142	0.941294	-0.173952	0.873678
ENSGALG00000002413	CELF4	-2.77779	NA	-0.824715	NA	-3.2561	NA	-1.23367	0.999973	-1.06514	NA	-1.29457	0.998608	-2.15894	0.985008	-2.07557	0.996744	0.323991	NA	1.05919	NA	0.526932	NA	-1.89807	NA	-2.6113	NA	1.61952	NA	-1.88128	NA	-0.437938	NA
ENSGALG00000002414	TSPAN14	-0.0604137	0.982757	0.0180878	0.98131	-0.0415758	0.973146	0.287489	0.999973	0.373043	0.706217	0.338485	0.998608	0.101353	0.999626	0.109568	0.996744	0.196824	0.999976	-0.202305	0.89576	-0.574388	0.223934	-0.0299951	0.983812	-0.629201	0.23202	-0.540936	0.290873	-0.82349	0.0708847	-0.393161	0.728165
ENSGALG00000002415	SAP30BP	0.188542	0.59932	0.385888	0.0138346	0.361531	0.108377	0.139408	0.999973	0.0306552	0.947099	-0.012232	0.998608	0.283542	0.513974	0.0721506	0.996744	0.00780793	0.999976	0.112509	0.847351	0.307216	0.0996792	0.0625752	0.898351	0.054999	0.856101	0.0095337	0.977982	0.422266	0.0117528	-0.0490663	0.954303
ENSGALG00000002417		-0.0180638	0.994544	-0.151024	0.744156	-0.104037	0.895378	-0.445746	0.796512	-0.493647	0.427276	-0.232108	0.998608	-0.429738	0.731115	-0.3131	0.996744	-0.227234	0.999976	-0.108234	0.930532	0.370168	0.305034	0.0178103	0.987969	-0.0824396	0.895705	0.150997	0.769536	0.0931322	0.839168	-0.0865411	0.962091
ENSGALG00000002419	KIAA1328	-0.159544	0.928352	0.133889	0.81609	-0.108254	0.908538	-0.000587993	0.999973	0.220302	0.806024	0.152519	0.998608	-0.0656551	0.999626	0.0607226	0.996744	0.116635	0.999976	-0.019165	0.989808	-0.568076	0.178062	-0.64314	0.44484	0.350684	0.511874	0.556523	0.185679	-0.0566491	0.921548	0.233988	0.847846
ENSGALG00000002421	SELENOU	0.41976	0.667015	1.11257	0.00405553	0.652994	0.286313	0.190261	0.999973	0.222894	0.826226	-0.0253594	0.998608	0.182494	0.999626	0.12689	0.996744	0.307891	0.999976	0.19972	0.893861	0.370855	0.424965	0.3994	0.748511	0.222889	0.750289	-0.358412	0.514405	0.590424	0.196336	0.0561758	0.985481
ENSGALG00000002424	RECQL5	-0.0953136	0.925099	-0.416272	0.0581975	-0.147397	0.746195	-0.0544857	0.999973	-0.0582492	0.917591	-0.248327	0.998608	0.109299	0.999626	0.0687761	0.996744	-0.20285	0.999976	-0.328401	0.531861	0.0218999	0.942859	0.00520027	0.995138	-0.107412	0.778938	-0.114181	0.732892	-0.0547419	0.862203	-0.465788	0.12593
ENSGALG00000002426	EXOSC3	0.0770552	0.952934	0.582761	0.0201354	0.0534901	0.940087	0.17922	0.999973	0.18014	0.770477	0.149901	0.998608	0.152255	0.999626	0.144635	0.996744	-0.0432757	0.999976	0.250956	0.777459	0.17102	0.571022	0.100951	0.896062	0.0548897	0.917683	0.109954	0.79513	0.231315	0.461606	-0.113425	0.917913
ENSGALG00000002427	SMIM5	-0.108364	0.952934	0.394178	0.362552	0.0998633	0.917701	-0.119095	0.999973	-0.0235879	0.984434	0.224188	0.998608	0.410064	0.867019	0.106373	0.996744	-0.222772	0.999976	0.0990819	0.945266	0.409805	0.330024	-0.0132892	0.993028	-0.393453	0.451483	0.266353	0.614742	0.308994	0.499009	-0.459128	0.570435
ENSGALG00000002428	ZP2	0.480994	NA	-0.0129993	NA	-0.0899727	0.982429	1.58652	0.960354	-0.342315	NA	-1.02947	0.998608	-0.53423	0.999626	-2.07625	0.996744	0.574216	NA	-0.21753	NA	0.11247	NA	1.49359	NA	-2.24966	NA	0.514961	NA	0.351782	NA	-1.9055	0.735665
ENSGALG00000002430	SMN	-0.101689	0.871713	0.206695	0.261495	0.148022	0.639312	-0.0493754	0.999973	-0.21101	0.561562	-0.00867161	0.998608	0.158334	0.945148	0.0600818	0.996744	-0.123462	0.999976	0.0104138	0.987893	0.2281	0.219682	-0.0223106	0.967783	-0.127085	0.62485	-0.12455	0.595235	0.061115	0.794021	-0.0564826	0.944042
ENSGALG00000002431		-0.105157	0.974391	0.260579	0.717768	0.129836	0.922273	0.168616	0.999973	0.342809	0.780643	0.52659	0.998608	0.396991	0.999626	0.553121	0.996744	0.146567	0.999976	0.000299934	0.999762	-0.266967	0.664351	0.0319224	0.98681	-0.775864	0.218055	-0.072195	0.941677	-0.930862	0.0936408	0.124003	0.967606
ENSGALG00000002432	DYDC1	0.365197	0.709032	0.726194	0.0654715	0.265669	0.74505	0.275346	0.999973	0.047224	0.971537	0.22978	0.998608	0.188372	0.999626	0.370739	0.996744	-0.0303711	0.999976	0.115652	0.941025	0.499885	0.251291	0.0196319	0.989577	0.411866	0.448109	0.83119	0.0419643	0.952425	0.0174787	0.00733844	0.999536
ENSGALG00000002437	FAM69B	-0.108922	0.952934	-0.0950743	0.875962	-0.577931	0.30701	-0.301682	0.999973	-0.288862	0.748447	-0.0561533	0.998608	-0.938892	0.196934	0.23397	0.996744	-0.0567395	0.999976	-0.280345	0.840297	-0.142225	0.757701	0.298042	0.797034	0.131367	0.847829	0.0610474	0.930615	-0.624606	0.125641	-0.181517	0.902437
ENSGALG00000002439		0.0294952	NA	-2.32713	NA	-1.6216	NA	-2.40237	0.999973	2.35881	NA	-1.83535	0.998608	-0.467129	0.999626	-0.84864	0.996744	-0.069684	NA	-0.225372	NA	-2.35549	NA	-1.50259	NA	2.69896	NA	-0.227706	NA	-1.20858	NA	-0.0404663	NA
ENSGALG00000002442	ANKS4B	0.0292238	NA	0.53517	NA	-0.103797	NA	0.00157927	0.999973	-0.124741	NA	0.0656187	0.998608	0.993306	0.999626	-0.180082	0.996744	0.891797	NA	0.277758	NA	0.124104	NA	-0.0604325	NA	0.195704	NA	0.259154	NA	0.309212	NA	-0.00933714	NA
ENSGALG00000002443	FBXL16	0.519507	0.895332	-0.204712	0.912629	-1.37559	0.398455	0.346983	0.999973	0.236786	0.926434	0.201837	0.998608	-0.865245	0.968945	-0.513319	0.996744	0.498572	NA	0.578683	0.872645	-0.303945	0.797462	0.962859	NA	0.825612	0.556761	0.901649	0.485396	0.501693	0.672965	0.513682	0.901076
ENSGALG00000002445	KIAA0319L	-0.0757558	0.952934	-0.224779	0.479046	-0.0559396	0.936815	0.0855896	0.999973	-0.164968	0.794058	0.114565	0.998608	0.0075937	0.999626	0.0506595	0.996744	-0.114523	0.999976	-0.0421877	0.965975	-0.0664564	0.842034	0.212569	0.79212	0.0139049	0.98042	0.175853	0.637031	0.0854548	0.816309	-0.132755	0.895308
ENSGALG00000002447	CTNNA1	-0.00611213	0.994683	-0.267612	0.0442865	-0.00570762	0.98777	-0.0504777	0.999973	0.0651691	0.846068	0.105094	0.998608	0.131789	0.922457	0.111951	0.996744	0.034979	0.999976	0.100789	0.840297	0.0508771	0.758915	-0.0250035	0.952941	0.170626	0.323088	0.110125	0.548934	0.205183	0.165937	-0.0106153	0.993756
ENSGALG00000002448	CCT6A	-0.0802334	0.914384	-0.139815	0.500779	0.0539401	0.896192	-0.125377	0.999973	-0.185027	0.617023	-0.141706	0.998608	0.112057	0.999626	0.1095	0.996744	-0.184391	0.999976	-0.140018	0.819892	0.049172	0.817627	0.0297172	0.955468	-0.300039	0.124228	-0.477073	0.00369873	-0.189432	0.32874	-0.479548	0.0140833
ENSGALG00000002450	WDR24	-0.246903	0.732803	-0.370626	0.220181	-0.389504	0.369752	-0.155808	0.999973	-0.424867	0.426279	-0.269494	0.998608	-0.400807	0.673149	-0.19284	0.996744	-0.183791	0.999976	0.0481228	0.964853	0.212271	0.503671	0.403447	0.563443	0.410865	0.228593	0.360529	0.274764	0.55565	0.0576419	0.371815	0.503457
ENSGALG00000002452	AQP3	-0.212649	0.908052	0.0119606	0.987544	-0.27491	0.760696	-0.176569	0.999973	-0.234616	0.824322	0.0129754	0.998608	-0.708033	0.555525	-0.294128	0.996744	-0.338497	0.999976	-0.00362365	0.997978	-0.436878	0.365601	0.187373	0.882152	0.441057	0.461942	0.199139	0.772761	0.239753	0.670801	-0.149761	0.940519
ENSGALG00000002453		-0.216841	0.901253	-0.786915	0.0684451	-0.825945	0.167723	-0.397841	0.999973	-0.335336	0.737755	-0.482109	0.998608	-0.555546	0.731629	-0.256923	0.996744	-0.299965	0.999976	-0.065211	0.966085	0.580664	0.205351	-0.0571327	0.965486	0.390983	0.516041	0.599704	0.207924	0.175671	0.758164	-0.288834	0.826203
ENSGALG00000002455	LRRTM2	0.147981	0.976911	-0.651337	0.534622	-0.540267	0.724527	0.0601903	0.999973	0.52444	0.773935	0.255242	0.998608	-0.490816	0.999626	0.416894	0.996744	0.621007	0.999976	-0.499297	0.856638	-1.8993	0.0587932	-0.102026	NA	0.217625	0.88718	0.427058	0.706971	-1.13412	0.211402	1.68821	0.112904
ENSGALG00000002457	SIL1	-0.22473	0.821975	-0.181184	0.673965	-0.153437	0.828644	-0.210249	0.999973	-0.239105	0.75058	-0.128557	0.998608	-0.132259	0.999626	-0.0401127	0.996744	-0.227432	0.999976	0.0879419	0.942991	0.551211	0.120148	0.100905	0.913572	0.151021	0.785222	0.232976	0.598008	0.582223	0.0857792	-0.123715	0.926664
ENSGALG00000002458	VAC14	-0.209852	0.798841	-0.235255	0.48787	-0.121904	0.846997	-0.155071	0.999973	-0.331042	0.581501	-0.172867	0.998608	-0.205181	0.999626	-0.0235699	0.996744	-0.174801	0.999976	0.0838262	0.936674	0.436809	0.156473	0.186904	0.81045	0.22272	0.592062	0.207909	0.589237	0.213536	0.530231	-0.0104034	0.998557
ENSGALG00000002461		-0.338187	0.849889	-0.209867	0.785627	-0.709813	0.380985	-0.536933	0.974527	-0.0130765	0.993927	-0.564203	0.998608	-0.510969	0.919702	0.121211	0.996744	-0.0983312	0.999976	-0.0514491	0.978932	-0.615172	0.284904	-0.171632	0.910022	-0.672265	0.308159	-0.887726	0.118676	-1.16056	0.0309206	-0.470025	0.733825
ENSGALG00000002463		-0.458269	0.667268	0.230018	0.71331	-0.540387	0.471071	-0.485957	0.959255	-0.765706	0.34511	-0.231441	0.998608	-0.417003	0.952801	-0.237339	0.996744	-0.554416	0.999976	-0.217383	0.894704	0.336032	0.513589	0.0117155	0.994653	-0.222539	0.776934	0.109824	0.89144	0.485207	0.350132	-0.11936	0.96271
ENSGALG00000002466	SLC2A5	0.300856	0.814985	0.231207	0.685079	0.517177	0.441232	0.375261	0.999973	0.495015	0.580223	0.28849	0.998608	0.479639	0.823851	-0.00499487	0.997006	0.478927	0.999976	0.247918	0.867636	0.706243	0.127292	0.347722	0.784219	-0.450918	0.439684	-0.108027	0.883236	-0.0675574	0.916992	-0.217835	0.889245
ENSGALG00000002467	MTSS1L	-0.437938	0.707831	-0.905342	0.0544681	-0.633925	0.39089	-0.567172	0.891392	-0.430626	0.690254	-0.111281	0.998608	-0.335687	0.999626	-0.567358	0.996744	-0.0204402	0.999976	0.280535	0.868495	-0.200564	0.725435	-0.08271	0.955468	-0.00806277	0.992817	0.176402	0.823883	-0.621205	0.240115	0.385446	0.770305
ENSGALG00000002469	CDC73	0.119602	0.919313	0.178047	0.600594	0.170502	0.753663	0.234447	0.999973	0.175457	0.776181	0.150348	0.998608	0.259724	0.914856	0.15878	0.996744	-0.0433212	0.999976	-0.094544	0.924834	-0.0849962	0.793084	0.0641081	0.937392	-0.0441162	0.934483	-0.0616641	0.895236	-0.0406317	0.919612	-0.149964	0.869422
ENSGALG00000002470	CYP27A1	-0.22556	0.914384	0.27247	0.672028	-0.23308	0.824988	-0.133827	0.999973	-0.449391	0.675844	-0.203336	0.998608	-0.289338	0.999626	-0.191717	0.996744	0.0435167	0.999976	-0.0551217	0.975398	0.604853	0.249553	0.358126	0.800089	0.391928	0.578659	0.293789	0.670998	0.877639	0.0834805	-0.149781	0.950614
ENSGALG00000002473	GPR157	-0.124576	0.954953	0.475741	0.37215	0.264423	0.791965	0.749653	0.64568	-0.335144	0.756702	0.321879	0.998608	-0.383198	0.986566	-0.0724833	0.996744	-0.367941	0.999976	1.09058	0.146494	1.04452	0.0462379	0.911946	0.314539	0.192991	0.813827	0.764614	0.131609	0.362559	0.517656	-0.341403	0.807833
ENSGALG00000002477	B3GALT2	0.081316	0.976626	-0.253399	0.665224	-0.209437	0.824047	-0.400442	0.999973	0.488461	0.591654	0.280599	0.998608	-0.093647	0.999626	-0.36638	0.996744	0.209229	0.999976	0.137813	0.932872	-1.1608	0.0208561	-0.58476	0.60191	0.422656	0.477652	0.433119	0.425525	-0.248816	0.655154	0.304956	0.811432
ENSGALG00000002478	MATR3	0.156381	0.699388	0.130452	0.525092	0.209184	0.429729	0.0911961	0.999973	0.204018	0.566649	0.158531	0.998608	0.247805	0.631214	0.186931	0.996744	0.0776262	0.999976	-0.0300198	0.962437	-0.0160324	0.944271	-0.103505	0.822461	-0.067697	0.819723	-0.144862	0.508695	-0.106393	0.613736	-0.0966979	0.865591
ENSGALG00000002479	MAT1A	0.0486656	0.983065	-0.37802	0.330566	0.550155	0.278812	-0.490721	0.762503	0.432478	0.564073	-0.728619	0.626429	0.0862789	0.999626	0.0784861	0.996744	0.507632	0.999976	-0.911492	0.0926522	-0.736559	0.0655662	-0.385829	0.710905	0.148955	0.81209	-0.991236	0.00301296	-0.523275	0.17302	-0.611642	0.256736
ENSGALG00000002484	CRYM	0.122049	0.952934	0.0836239	0.90795	-0.385718	0.628868	-0.309798	0.999973	0.140511	0.897493	0.16612	0.998608	-0.25514	0.999626	0.130189	0.996744	0.26974	0.999976	0.393603	0.794095	0.474868	0.318906	0.583351	0.60323	0.155278	0.842923	0.136971	0.85351	0.297866	0.579269	-0.181179	0.920563
ENSGALG00000002485	PHKG1	-0.591422	0.530685	0.0863505	0.912416	-0.181457	0.867151	-0.214067	0.999973	-0.592477	0.558329	-0.721216	0.998608	-0.100687	0.999626	-0.338109	0.996744	0.078325	0.999976	-0.120497	0.945266	0.131523	0.823383	0.350429	0.800089	-0.346611	0.630306	-0.957556	0.048474	-0.516957	0.333052	-0.186587	0.924698
ENSGALG00000002486	RNF123	-0.33922	0.622953	-0.975823	0.000762682	-0.325088	0.545126	-0.154696	0.999973	-0.423884	0.504274	-0.335079	0.998608	-0.0607466	0.999626	-0.00224525	0.998012	-0.0963897	0.999976	-0.278446	0.798982	0.0720393	0.855094	0.291695	0.757588	-0.223112	0.642048	-0.587226	0.0735115	-0.360336	0.305274	-0.245811	0.781888
ENSGALG00000002487	SFSWAP	0.359696	0.322134	0.211002	0.409242	0.0511937	0.928645	0.120923	0.999973	0.449521	0.193831	0.298928	0.998608	0.181986	0.985422	0.15264	0.996744	0.200999	0.999976	0.240542	0.733494	-0.0466279	0.868172	0.0574959	0.93334	0.439468	0.0667208	0.258942	0.329827	0.108859	0.705446	0.125625	0.869422
ENSGALG00000002488	PAIP2B	0.08742	0.93017	0.577285	0.00395744	0.450325	0.124975	0.207741	0.999973	-0.0915678	0.863591	-0.187409	0.998608	0.282572	0.730053	0.116771	0.996744	0.145356	0.999976	-0.0381236	0.96356	0.199825	0.40508	0.101582	0.86845	-0.120051	0.739269	-0.380135	0.0984057	0.101522	0.720289	0.13609	0.844361
ENSGALG00000002489	PPP1R26	0.0554166	0.983752	-0.103007	0.877681	-0.0692207	0.952907	0.178399	0.999973	0.303829	0.75537	0.276743	0.998608	-0.0403813	0.999626	0.0188456	0.996744	0.118557	0.999976	-0.06164	0.967788	-0.359503	0.442865	-0.0865763	0.944628	0.103303	0.898166	0.308451	0.592246	-0.0466504	0.941181	-0.0529281	0.98708
ENSGALG00000002490	UQCRC2	-0.104586	0.944507	-0.119068	0.793112	0.0694963	0.930695	-0.326799	0.959255	-0.195124	0.789866	-0.323572	0.998608	0.0725493	0.999626	-0.142316	0.996744	0.129584	0.999976	-0.0602781	0.960338	-0.220218	0.525356	0.0679491	0.941168	0.0341627	0.956967	-0.417548	0.238843	-0.241363	0.512733	0.00294062	0.999536
ENSGALG00000002492	H6PD	-0.349123	0.773763	-0.197356	0.753843	-0.296929	0.739644	-0.0602828	0.999973	0.0666022	0.957874	0.24543	0.998608	-0.368125	0.980038	-0.280946	0.996744	-0.0479283	0.999976	-0.177276	0.911572	-0.431329	0.378969	-0.144278	0.910022	-0.106065	0.901038	0.322652	0.59193	0.0827646	0.897116	-0.178289	0.922567
ENSGALG00000002495	CHCHD2	-0.00558722	0.999268	1.11475	0.0105791	0.180716	0.864963	-0.274847	0.999973	-0.167374	0.883415	-0.392443	0.998608	-0.0358428	0.999626	-0.303025	0.996744	0.210572	0.999976	0.204859	0.902499	0.255048	0.635905	0.279221	0.826934	0.292723	0.695177	-0.243963	0.727712	0.210418	0.732016	0.0828687	0.978046
ENSGALG00000002496	SFTPA1	0.357944	0.895332	1.34062	0.0401369	0.387851	0.788154	-0.0317934	0.999973	0.314563	0.850349	0.59426	0.998608	0.543585	0.990823	0.140031	0.996744	0.134537	0.999976	0.539038	0.822019	0.855027	0.245445	0.0147964	0.995287	-0.234261	0.846407	0.264644	0.811156	0.949384	0.198424	-0.813199	0.563928
ENSGALG00000002497	RHOT2	-0.174069	0.784945	-0.486463	0.025899	-0.348741	0.294534	-0.22721	0.986117	-0.109965	0.841784	-0.158582	0.998608	-0.317002	0.675627	-0.155094	0.996744	-0.155482	0.999976	0.0653984	0.939853	0.1477	0.563013	0.187653	0.782126	0.297952	0.284947	0.271008	0.309025	0.304336	0.218316	0.139782	0.847846
ENSGALG00000002499		0.30869	0.751193	0.373333	0.375925	0.364135	0.576335	0.450125	0.876096	0.490658	0.520663	0.451535	0.998608	0.275792	0.999626	0.153435	0.996744	0.149528	0.999976	0.218783	0.866781	0.0531852	0.914227	0.0739302	0.945818	0.776956	0.0493487	0.89718	0.0139755	0.583267	0.142301	0.27285	0.800783
ENSGALG00000002500	GMPPB	-0.383806	0.803158	0.310217	0.651968	-0.682983	0.397922	-0.802798	0.684313	-0.431803	0.718961	-0.372884	0.998608	-0.714304	0.700465	-0.449589	0.996744	-0.101237	0.999976	0.407576	0.825806	0.203755	0.745554	-0.0581711	0.973126	0.543576	0.440441	0.523487	0.428798	0.376496	0.553241	-0.0832287	0.981919
ENSGALG00000002501	VKORC1L1	0.117606	0.913831	0.635446	0.00597712	0.0781142	0.896729	0.204503	0.999973	0.0953121	0.878132	0.0510248	0.998608	-0.12298	0.999626	0.380688	0.972555	-0.141867	0.999976	-0.0391531	0.96599	-0.0695805	0.824328	0.0496092	0.947477	-0.159567	0.695177	-0.147908	0.686723	-0.128144	0.696561	0.128655	0.891016
ENSGALG00000002503	SFTPA2	1.48979	0.3769	0.505061	0.702397	-1.97194	0.137396	0.227312	0.999973	1.00482	0.63374	1.14393	0.998608	0.374392	0.999626	0.173801	0.996744	1.85621	0.599669	0.844483	0.807762	0.392027	0.736041	-0.219948	0.940817	-0.289598	0.872363	0.975988	0.429105	0.985568	0.376435	-0.923234	0.706315
ENSGALG00000002504	TROVE2	-0.109761	0.978987	0.156481	0.886978	-0.284279	0.854593	0.196507	0.999973	0.616576	0.690254	0.44911	0.998608	-0.134792	0.999626	0.0167447	0.996744	0.375211	0.999976	-0.245268	0.924834	-0.550892	0.473699	-0.759048	0.709062	-0.501511	0.633902	-0.242929	0.832176	-0.927182	0.221968	-0.233847	0.941165
ENSGALG00000002506	SPSB1	-0.0479053	0.976626	-0.0130801	0.977599	-0.250839	0.574255	-0.0801529	0.999973	-0.187041	0.751359	-0.0223356	0.998608	-0.11846	0.999626	-0.0591838	0.996744	-0.321519	0.999976	0.0225718	0.980921	-0.502082	0.0786744	-0.142112	0.841104	-0.363284	0.239064	-0.208031	0.538984	-0.257314	0.378434	-0.161218	0.842394
ENSGALG00000002507	MBL2	-0.915082	0.78707	-0.553405	0.742829	-1.13324	0.599637	-0.541229	0.999973	-1.98316	0.353438	1.0131	0.998608	0.448217	0.999626	-0.029269	0.996744	-0.980389	0.999976	0.851984	0.841667	-0.446559	0.75824	0.417527	0.904771	-1.1605	0.488094	1.00463	0.526244	0.494108	0.75841	-0.669773	0.871581
ENSGALG00000002510	IP6K1	0.334509	0.743927	0.120568	0.843264	0.0197248	0.985716	0.143245	0.999973	0.294742	0.748718	0.27298	0.998608	0.0192417	0.999626	0.16546	0.996744	0.229936	0.999976	0.304925	0.828337	0.749531	0.0882986	0.383615	0.746434	0.898469	0.0283862	0.947238	0.0147666	1.07088	0.00572554	0.163613	0.920312
ENSGALG00000002511	SYCP1	1.53063	NA	3.64238	NA	-1.58467	NA	-0.274354	0.999973	0.610177	NA	2.00006	0.998608	0.514121	0.999626	-0.620294	0.996744	1.17512	NA	1.1276	NA	0.186017	NA	0.22656	NA	0.235689	NA	1.79574	NA	1.04202	NA	-1.38648	NA
ENSGALG00000002514	SFPQ	0.2541	0.28459	0.131044	0.44897	-0.0330341	0.931345	-0.0800821	0.999973	0.24228	0.353265	0.215071	0.998608	-0.0505634	0.999626	0.119493	0.996744	0.130766	0.999976	0.0716834	0.890962	-0.272363	0.0968522	-0.177072	0.6651	0.128346	0.544262	0.0593986	0.801952	-0.0794011	0.6761	-0.0568891	0.926414
ENSGALG00000002515	OLFM1	0.431944	0.663778	0.249006	0.660691	0.329786	0.692308	0.192329	0.999973	0.362373	0.711804	0.0953717	0.998608	0.223814	0.999626	0.156295	0.996744	0.439525	0.999976	0.203511	0.893991	-0.647709	0.169173	0.151625	0.903638	0.294444	0.658886	0.246657	0.693016	-0.165116	0.776153	0.855158	0.151415
ENSGALG00000002517	TMEM35B	-1.11371	0.502102	0.527797	0.633454	-1.22592	0.338881	-0.60098	0.999973	-1.32514	0.40251	-0.960553	0.998608	-1.24081	0.645097	-1.0059	0.996744	0.137692	0.999976	0.286346	0.928099	0.895794	0.335613	0.702813	0.784219	0.0862466	0.960205	-0.201122	0.892591	-0.041181	0.976248	-0.270942	0.947333
ENSGALG00000002519	SLC25A33	0.143613	0.894147	0.651411	0.00826486	0.185969	0.73086	-0.0244373	0.999973	-0.252077	0.674424	-0.294285	0.998608	-0.101306	0.999626	-0.0395204	0.996744	0.10542	0.999976	-0.0821661	0.934042	0.205316	0.494456	0.148342	0.842337	-0.803367	0.00280212	-0.784281	0.00240513	-0.271171	0.386674	-0.74995	0.0181927
ENSGALG00000002523	CREB3	-0.184379	0.785162	-0.195486	0.501977	-0.190846	0.679969	-0.171343	0.999973	-0.313134	0.532008	-0.0677904	0.998608	-0.235578	0.916202	-0.083651	0.996744	-0.186821	0.999976	0.0470592	0.960338	0.317485	0.223222	0.220789	0.759594	-0.0899956	0.833871	-0.0131032	0.978939	0.232527	0.402263	-0.144353	0.853856
ENSGALG00000002524	UCHL5	0.114805	0.856816	0.43917	0.0103024	0.173024	0.598119	-0.0159727	0.999973	-0.00520823	0.992039	-0.051704	0.998608	0.068024	0.999626	0.174155	0.996744	-0.0443882	0.999976	-0.168349	0.791467	-0.127607	0.53869	-0.180955	0.745854	-0.375999	0.0588538	-0.562328	0.00112904	-0.200537	0.33507	-0.355234	0.172336
ENSGALG00000002525	RASGEF1A	0.289825	0.784144	0.136838	0.80781	0.0111339	0.990307	0.469722	0.862708	0.45577	0.569976	0.0312128	0.998608	0.327223	0.965695	0.446091	0.996744	0.176071	0.999976	-0.155962	0.909254	-0.0982045	0.835037	0.533972	0.563939	0.696286	0.0961602	0.0294268	0.968737	0.461282	0.268715	0.296604	0.77859
ENSGALG00000002527		-0.435742	0.755623	-0.268289	0.711356	-0.295379	0.795954	0.0753204	0.999973	-0.34312	0.783434	-0.0791031	0.998608	-0.324383	0.999626	-0.0821359	0.996744	0.0442316	0.999976	-0.27483	0.886072	-0.961137	0.103266	-0.265264	0.856339	-0.0415023	0.969515	-0.027496	0.979713	-0.368276	0.5717	0.419614	0.776828
ENSGALG00000002528	DNAJC18	-0.114503	0.925148	0.405521	0.140238	0.212162	0.68221	0.0965989	0.999973	-0.0393849	0.960927	-0.151893	0.998608	0.182234	0.999626	0.0330709	0.996744	-0.0555872	0.999976	0.0999735	0.91999	0.349719	0.231069	0.182898	0.804295	0.223813	0.566454	-0.0212487	0.968449	0.1321	0.705798	0.0853021	0.947906
ENSGALG00000002529		0.0293717	NA	0.53517	NA	-0.103797	NA	0.963327	0.999973	-0.124593	NA	0.0656187	0.998608	0.0315584	0.999626	-0.180082	0.996744	-0.0698027	NA	0.277758	NA	0.124104	NA	-0.0604325	NA	0.195852	NA	0.259154	NA	0.309212	NA	-0.00933714	NA
ENSGALG00000002531		0.0898663	0.91819	-0.359222	0.0654401	0.0567467	0.908111	-0.0652766	0.999973	-0.0125065	0.983851	0.019627	0.998608	0.113328	0.999626	0.102519	0.996744	-0.0029782	0.999976	0.100871	0.88708	0.0163771	0.951972	0.0779544	0.893814	-0.212592	0.421778	-0.311802	0.15082	-0.222577	0.317298	-0.299151	0.376506
ENSGALG00000002532	GJA4	-0.316605	0.865597	-0.0184192	0.984281	-0.0650812	0.965443	-0.329729	0.999973	-0.167091	0.897902	-0.18547	0.998608	-0.0695379	0.999626	-0.208373	0.996744	-0.11242	0.999976	0.272513	0.88497	0.353291	0.548647	0.251182	0.862772	-0.197765	0.83099	-0.155374	0.861406	-0.379613	0.549048	0.313354	0.853739
ENSGALG00000002536	STX2	0.307364	0.799118	0.344163	0.487902	0.354108	0.648049	0.27324	0.999973	0.324346	0.736133	0.072868	0.998608	0.31105	0.999626	0.391313	0.996744	0.271044	0.999976	-0.194437	0.895095	-0.0232573	0.967071	-0.212437	0.852681	0.0464002	0.956434	-0.0379212	0.963329	-0.0693479	0.910962	0.42435	0.664309
ENSGALG00000002539	KCNN2	0.362314	0.431668	0.122875	0.723055	0.00114908	0.998542	0.407388	0.635326	0.232318	0.681133	-0.148218	0.998608	0.0705026	0.999626	0.00328993	0.996744	0.397425	0.949873	-0.0121518	0.989886	-0.0503987	0.8786	0.161154	0.816353	0.22903	0.535265	-0.18658	0.590996	0.142313	0.664536	0.17363	0.821653
ENSGALG00000002542	GUSB	0.281057	0.643325	0.299836	0.313185	0.179891	0.742057	-0.31107	0.906869	0.124097	0.851672	0.167185	0.998608	0.124087	0.999626	-0.185858	0.996744	-0.0307256	0.999976	0.211906	0.824614	0.229739	0.44272	-0.196027	0.800089	0.0758937	0.879028	0.131138	0.749966	0.387846	0.183366	-0.319427	0.573492
ENSGALG00000002543	CSGALNACT2	-0.0173384	0.99391	0.236026	0.470024	0.0987023	0.878377	-0.079648	0.999973	-0.0250999	0.977873	0.19227	0.998608	0.00442491	0.999626	-0.0754478	0.996744	-0.143203	0.999976	-0.134546	0.890776	-0.477024	0.117192	-0.2414	0.77088	-0.48337	0.121624	-0.362236	0.256911	-0.444929	0.131131	-0.288217	0.654673
ENSGALG00000002544	PCDH12	-0.353215	0.832722	-0.253943	0.724332	-0.319777	0.768906	-0.572964	0.94299	-0.0609231	0.971537	-0.300475	0.998608	-0.219437	0.999626	-0.227202	0.996744	-0.0271905	0.999976	-0.136564	0.94502	-0.164492	0.798081	-0.0817499	0.959763	-0.295323	0.734574	-0.301185	0.693752	-0.867133	0.121909	0.33076	0.842624
ENSGALG00000002546	COL5A1	-0.00831382	0.998622	-1.03476	0.0343071	-0.48051	0.597791	-0.558408	0.940474	0.44784	0.696126	-0.0499755	0.998608	0.156069	0.999626	-0.0147247	0.996744	0.264568	0.999976	-0.353368	0.843248	-0.765285	0.168581	-0.362731	0.80035	-0.0486505	0.963149	-0.335621	0.637266	-0.723115	0.190543	0.0855164	0.979678
ENSGALG00000002548	TLN1	-0.50374	0.463672	-1.05845	0.00187104	-0.380004	0.548892	-0.183692	0.999973	-0.164169	0.856272	-0.126986	0.998608	0.0132258	0.999626	0.0944339	0.996744	-0.136859	0.999976	-0.0366954	0.978891	0.212923	0.614626	0.248568	0.80585	-0.136118	0.836547	-0.295846	0.549255	-0.291521	0.506995	0.0716111	0.975745
ENSGALG00000002549	RGS1	0.109196	0.976626	0.0265954	0.979561	0.611552	0.53329	0.412146	0.999973	-0.286066	0.837259	-0.169836	0.998608	0.799206	0.688018	0.0039823	0.998131	-0.0739633	0.999976	-0.360365	0.852887	0.891551	0.157519	0.249821	0.878506	-1.03415	0.111069	-1.15178	0.0526163	0.640678	0.324344	-0.590824	0.664202
ENSGALG00000002550	TSHB	-0.703859	NA	2.22757	NA	-1.06554	NA	1.94378	0.999973	-1.81957	NA	1.02859	0.998608	-0.930189	0.999626	-0.180082	0.996744	-1.76478	NA	0.277758	NA	-0.837643	NA	1.70605	NA	1.70846	NA	0.259154	NA	-0.652536	NA	1.91567	NA
ENSGALG00000002551	CFAP70	-0.0622427	0.978553	-0.704462	0.0469706	-0.605577	0.244841	-0.380496	0.965188	-0.114178	0.899411	-0.249553	0.998608	-0.441452	0.77864	0.0611855	0.996744	-0.15172	0.999976	-0.472082	0.632094	-0.308526	0.445017	-0.118531	0.910022	0.366281	0.461248	0.0446736	0.94913	-0.0828455	0.871809	-0.345854	0.707739
ENSGALG00000002553	PCDH1	-0.198975	0.914384	-0.362883	0.477533	-0.320634	0.704797	-0.409175	0.999973	0.0794735	0.945897	-0.128005	0.998608	0.0358546	0.999626	-0.203298	0.996744	-0.0480104	0.999976	0.309384	0.841188	-0.531822	0.254418	-0.137017	0.910944	0.557755	0.291832	-0.0320095	0.969932	-0.138208	0.815128	0.474666	0.612359
ENSGALG00000002554	TSPAN2	-0.275721	0.813959	-0.0416171	0.951377	-0.119699	0.898775	-0.422597	0.940587	-0.234314	0.799759	0.108066	0.998608	-0.138789	0.999626	-0.557646	0.996744	-0.27809	0.999976	-0.0683752	0.963341	-0.505033	0.229796	-0.698975	0.360656	-0.756528	0.0733532	-0.13218	0.838066	-0.60919	0.143218	-0.13965	0.9325
ENSGALG00000002555	RET	0.228852	0.943335	-0.16737	0.870994	0.21918	0.887406	0.157998	0.999973	0.410351	0.789986	-0.0686822	0.998608	0.623873	0.92233	0.366507	0.996744	0.287817	0.999976	-0.258592	0.912253	-0.945988	0.185609	0.334874	0.853213	-0.327754	0.7672	-0.350799	0.717419	-0.479883	0.544998	0.42148	0.837573
ENSGALG00000002556	NGF	0.477667	0.598013	-0.0358299	0.962329	0.141052	0.889334	-0.54937	0.832723	0.159887	0.87891	-0.303765	0.998608	-0.207437	0.999626	-0.305308	0.996744	0.00130952	0.999976	0.304103	0.840297	-0.215613	0.668299	-0.478586	0.690974	-0.100831	0.903619	-0.0540103	0.946361	-0.219293	0.696053	-0.0109461	0.998953
ENSGALG00000002557	ADGRD1	0.133937	0.97011	0.316663	0.698672	0.376473	0.761737	0.416075	0.999973	0.640226	0.622377	0.546533	0.998608	0.482058	0.990823	0.954253	0.938644	0.324851	0.999976	0.0625631	0.978329	-0.424555	0.533853	0.033873	0.987752	-0.105237	0.930985	0.346352	0.694864	-0.314099	0.687642	0.368576	0.849599
ENSGALG00000002558	ASL1	-1.38715	0.536638	-0.618268	0.681793	-0.704864	0.760696	-0.407289	0.999973	-1.39406	0.559422	0.17958	0.998608	-0.68662	0.999626	-0.0988582	0.996744	-0.556707	0.999976	0.144761	0.971921	0.508312	0.700953	0.585758	0.85142	-1.41749	0.314967	-1.99999	0.0956637	-0.590319	0.684133	-1.74043	0.360775
ENSGALG00000002561		-0.560821	0.67349	0.659202	0.284133	-0.196679	0.883291	-0.237682	0.999973	-0.280918	0.837259	-0.0926797	0.998608	-0.306809	0.999626	-0.144238	0.996744	-0.00357059	0.999976	0.577564	0.750719	1.0243	0.0976841	0.400994	0.80035	0.300261	0.747036	0.683193	0.303945	0.663594	0.288702	-0.075571	0.985481
ENSGALG00000002562	ARAP3	-0.298604	0.802454	-0.379537	0.420758	-0.174571	0.847811	-0.250184	0.999973	-0.141044	0.887706	-0.173835	0.998608	-0.0872136	0.999626	-0.212883	0.996744	0.193938	0.999976	0.1067	0.944682	0.113331	0.822555	0.230737	0.837846	-0.220823	0.743769	-0.20656	0.736136	-0.51387	0.25223	0.409765	0.673544
ENSGALG00000002563	TPM4	0.378571	0.785162	0.437602	0.457343	-0.698577	0.358838	0.0611215	0.999973	-0.0167862	0.990255	-0.226686	0.998608	-0.179764	0.999626	-0.127165	0.996744	0.0708733	0.999976	0.231616	0.89576	0.0606279	0.926323	0.122146	0.936069	0.0684993	0.947167	-0.0726844	0.937898	0.0800069	0.914184	0.04771	0.991424
ENSGALG00000002564	RGS4	-0.142034	0.959987	-0.217638	0.789953	0.220521	0.861096	-0.456937	0.999973	-0.288757	0.83088	-0.743398	0.998608	0.288965	0.999626	-0.52769	0.996744	0.0910062	0.999976	-0.0342059	0.98782	0.169814	0.804522	-0.310698	0.841314	-0.598161	0.423875	-1.23495	0.0281117	-0.26949	0.710982	0.100136	0.978046
ENSGALG00000002569	RAN	0.114344	0.91819	0.653821	0.0050054	0.226542	0.619336	0.0577717	0.999973	-0.174915	0.761773	-0.0452716	0.998608	0.0435527	0.999626	0.199381	0.996744	-0.0642431	0.999976	-0.00410083	0.995271	0.085002	0.780934	0.0508803	0.945219	-0.404869	0.168299	-0.442005	0.0977479	-0.128533	0.69295	-0.279262	0.613284
ENSGALG00000002570		-0.175847	0.977088	-0.613708	0.674118	0.98971	0.549502	0.98906	0.966872	-0.922833	0.680287	0.243987	0.998608	0.132174	0.999626	0.292135	0.996744	-0.189938	0.999976	0.647765	0.849628	1.67493	0.110147	0.978283	0.731501	-0.870421	0.556507	0.657342	0.628987	1.47738	0.150674	0.501991	0.887144
ENSGALG00000002576	ASL2	0.0877615	0.97014	0.597335	0.143558	0.193006	0.824311	-0.163022	0.999973	-0.283611	0.758131	0.412376	0.998608	-0.0558929	0.999626	0.0658629	0.996744	-0.31444	0.999976	0.623824	0.481276	0.487174	0.260781	0.350345	0.769748	-0.111787	0.879187	0.31424	0.557594	0.21627	0.673251	-0.760976	0.181762
ENSGALG00000002577		0.341211	0.923904	-0.178896	0.878758	-0.328821	0.844161	0.217306	0.999973	0.0956579	0.969502	-0.476522	0.998608	-0.733364	0.925957	-0.273133	0.996744	0.480815	0.999976	-0.749824	0.759379	-0.266841	0.770489	-0.24026	0.914775	-0.396564	0.776681	-0.969681	0.272747	-1.32992	0.129325	-0.0370743	0.997059
ENSGALG00000002578		-0.197827	0.830956	0.0469674	0.923617	-0.292778	0.565988	-0.134601	0.999973	-0.424756	0.452824	-0.140641	0.998608	-0.538771	0.446022	-0.298506	0.996744	-0.129126	0.999976	0.162647	0.87619	0.123572	0.721098	0.181579	0.820938	0.173313	0.71431	0.433249	0.180514	0.316951	0.333119	0.299751	0.665385
ENSGALG00000002579	RIMBP2	-0.182982	0.952856	0.535425	0.476435	-0.428012	0.737655	-0.956839	0.703394	0.685997	0.613024	0.826081	0.998608	0.211846	0.999626	-0.517595	0.996744	0.392015	0.999976	0.139823	0.953779	-1.46128	0.0418134	-0.905554	0.560908	0.436542	0.654824	0.46284	0.592565	-0.69366	0.330272	0.0260732	0.997747
ENSGALG00000002581		-0.643423	0.516075	0.0417651	0.963281	-0.63378	0.427385	-0.571712	0.923809	-0.573653	0.594044	-0.396734	0.998608	-0.678809	0.718059	-0.346959	0.996744	-0.0455849	0.999976	0.336555	0.848904	0.593807	0.27664	0.267352	0.84793	-0.0559345	0.956967	-0.033249	0.974413	0.178545	0.794625	-0.235209	0.904295
ENSGALG00000002583	PIK3CD	0.0544208	0.983268	0.221142	0.685832	0.243145	0.775082	0.407878	0.980528	0.0757155	0.945897	0.351132	0.998608	0.130021	0.999626	0.30577	0.996744	-0.0994331	0.999976	0.283872	0.842964	0.37571	0.401573	0.207254	0.853213	-0.0778028	0.923234	0.29516	0.59559	0.162042	0.766456	0.0385449	0.991702
ENSGALG00000002587	CRCP	0.132075	0.896704	0.48393	0.0480681	0.405427	0.268273	0.0742117	0.999973	-0.0155248	0.984434	-0.0612551	0.998608	0.316612	0.749437	0.459476	0.769807	0.125408	0.999976	-0.033315	0.970922	0.0175145	0.959572	0.027174	0.974448	-0.212625	0.562548	-0.204815	0.544328	-0.0222181	0.954221	-0.13462	0.881238
ENSGALG00000002588	PPARD	-0.152131	0.876092	-0.225169	0.463851	-0.278135	0.526672	0.175815	0.999973	-0.251563	0.660135	-0.357926	0.998608	-0.103243	0.999626	-0.134677	0.996744	-0.115019	0.999976	0.0409705	0.965975	0.0158688	0.96412	0.279916	0.713849	0.369262	0.239393	-0.00735581	0.988087	0.503067	0.0615226	0.293614	0.60777
ENSGALG00000002591	POLR2E	-0.132437	0.945822	0.659196	0.0995826	0.0757621	0.9437	-0.152813	0.999973	-0.386936	0.659958	-0.327907	0.998608	-0.205468	0.999626	-0.0946414	0.996744	-0.0247562	0.999976	0.27673	0.843534	0.290942	0.515983	0.205409	0.852539	-0.0890528	0.907684	-0.265484	0.634096	0.0940101	0.867558	-0.313302	0.780689
ENSGALG00000002594	TFPI	0.280809	0.849359	1.10567	0.00645718	0.592347	0.379404	-0.0806332	0.999973	0.769679	0.294462	0.284185	0.998608	0.789042	0.460171	-0.345695	0.996744	0.343494	0.999976	0.256106	0.869329	0.415048	0.39504	-0.00943021	0.995564	-0.00168145	0.998587	0.246695	0.704322	0.152243	0.80121	0.0371974	0.992763
ENSGALG00000002595		-0.187262	0.93739	0.895842	0.0690503	-0.142886	0.908806	-0.371544	0.999973	-0.296285	0.802205	-0.366271	0.998608	-0.309134	0.999626	-0.312429	0.996744	0.156781	0.999976	0.343873	0.844316	0.448743	0.417978	0.37237	0.800089	0.471333	0.500696	0.0353372	0.972095	0.456018	0.433649	0.277071	0.87175
ENSGALG00000002597	MSS51	-0.074919	0.984379	-0.923312	0.115938	-0.069931	0.966707	-0.660742	0.921313	-0.41248	0.759035	-1.1956	0.626429	-0.636611	0.849427	-0.608471	0.996744	0.748119	0.999976	-1.13519	0.292759	0.0966392	0.898404	0.531427	0.760724	-0.0769858	0.949013	-1.73633	0.00159291	-1.36666	0.0200747	-0.241895	0.919501
ENSGALG00000002598	TPST1	0.410475	0.248469	0.364702	0.113124	0.136177	0.776777	-0.170549	0.999973	0.250827	0.609026	0.00400796	0.998608	0.104985	0.999626	0.111872	0.996744	0.0865454	0.999976	0.0709045	0.934042	-0.0796426	0.774528	-0.056032	0.936186	-0.0721595	0.862708	-0.127974	0.704276	-0.165437	0.551796	-0.117048	0.888509
ENSGALG00000002599	ARHGEF39	0.685377	0.3078	0.367758	0.437544	0.463896	0.490298	0.548121	0.818976	0.636141	0.40251	0.115521	0.998608	0.65364	0.555525	0.486032	0.996744	0.490476	0.999976	0.241187	0.86194	0.71658	0.110433	0.440147	0.72644	0.617466	0.215114	0.703869	0.0933725	0.958986	0.0182519	0.480618	0.596516
ENSGALG00000002603	COG4	0.159749	0.863616	0.229512	0.454377	0.167813	0.753663	-0.104898	0.999973	-0.0990958	0.878235	-0.0427725	0.998608	-0.050053	0.999626	-0.00648236	0.996744	0.0898667	0.999976	0.202314	0.827024	0.392884	0.167867	0.139081	0.847668	0.101635	0.826168	0.0683385	0.87977	0.0862738	0.809255	-0.170572	0.833933
ENSGALG00000002605	MRPL17	-0.297269	0.901253	1.34602	0.01505	-0.359814	0.768906	-0.372969	0.999973	-0.415792	0.759339	-0.364286	0.998608	-0.393693	0.999626	-0.46568	0.996744	0.117577	0.999976	0.412218	0.842964	0.538466	0.408259	0.343185	0.833631	0.237697	0.819723	0.0174053	0.98762	0.203226	0.799462	-0.114339	0.975784
ENSGALG00000002606	CLSTN1	0.0162443	0.994683	-0.093592	0.847404	0.151975	0.824775	0.19748	0.999973	0.201649	0.784824	0.307636	0.998608	0.240851	0.999626	0.164326	0.996744	-0.0354067	0.999976	-0.00057053	0.999263	0.136902	0.713555	0.0897924	0.925549	-0.0947589	0.87002	0.171692	0.712553	0.093019	0.830335	-0.3182	0.672304
ENSGALG00000002610		-0.45001	0.738467	-0.0344917	0.971442	-0.559615	0.526156	-0.551974	0.959846	-0.434822	0.71787	-0.48301	0.998608	-0.525621	0.898254	-0.563985	0.996744	-0.132237	0.999976	-0.108439	0.957397	0.401773	0.490619	0.0918507	0.95481	0.560812	0.420272	0.23647	0.772388	0.472699	0.436126	-0.0498466	0.99144
ENSGALG00000002612	U2SURP	0.218369	0.484249	-0.0251294	0.927168	0.212049	0.405903	0.161835	0.993761	0.358775	0.142587	0.241845	0.998608	0.294648	0.460171	0.251389	0.968125	0.0178644	0.999976	0.121535	0.838907	0.00340334	0.987477	-0.0615113	0.898156	0.539926	0.000506701	0.584199	9.08736e-05	0.474311	0.00298518	0.361448	0.0915088
ENSGALG00000002615	DEF6	-0.29839	0.74465	0.125659	0.812295	0.0884247	0.921544	0.000761312	0.999973	-0.256276	0.754446	0.251924	0.998608	-0.0987248	0.999626	0.211816	0.996744	-0.327269	0.999976	0.282818	0.822019	0.427066	0.265767	0.251262	0.80035	-0.275276	0.598776	0.362057	0.412955	0.0728023	0.884968	0.431159	0.550813
ENSGALG00000002616	LZIC	0.278645	0.549675	0.461219	0.0379471	0.468561	0.137094	0.321391	0.757607	0.0274596	0.971298	0.122319	0.998608	0.166426	0.999626	0.148228	0.996744	0.348434	0.988148	0.0889411	0.915981	0.0202755	0.949038	0.0296793	0.968064	-0.164086	0.644883	-0.279446	0.308282	-0.104099	0.733777	0.0335356	0.983488
ENSGALG00000002618	KCTD7	0.177358	0.863616	0.587551	0.0329562	0.269484	0.599637	0.0320476	0.999973	0.221189	0.74256	0.158673	0.998608	3.71051e-05	1	0.230826	0.996744	0.252405	0.999976	0.0419602	0.967934	0.0858007	0.811034	-0.0693094	0.937867	-0.213699	0.636341	-0.00603854	0.991573	-0.353077	0.28866	0.00429954	0.999536
ENSGALG00000002621	SLC25A42	-0.677107	0.241346	0.0981743	0.867782	-0.59698	0.267923	-0.101076	0.999973	-0.107327	0.905905	0.168272	0.998608	-0.255704	0.999626	-0.200174	0.996744	-0.507047	0.999976	0.178996	0.893128	-0.908736	0.0319675	-0.125516	0.908711	-0.0388886	0.958903	0.537834	0.192796	-0.532507	0.190724	0.0910997	0.965554
ENSGALG00000002622	FCHSD1	-0.178163	0.923904	-0.471119	0.290091	-0.135159	0.889189	-0.307318	0.999973	-0.0784536	0.943454	-0.148759	0.998608	-0.14726	0.999626	-0.247588	0.996744	0.0975349	0.999976	0.241635	0.858563	0.792124	0.0767621	0.268593	0.806888	0.230427	0.728179	0.360669	0.487578	0.315561	0.512627	0.209826	0.884029
ENSGALG00000002623	PCOLCE2	0.266406	0.820307	0.347929	0.434254	0.887991	0.0779296	0.112464	0.999973	0.263707	0.76361	0.167032	0.998608	0.610585	0.559724	0.0736697	0.996744	0.416428	0.999976	0.199106	0.88505	0.599527	0.152994	0.0486898	0.968064	0.452192	0.355013	0.43002	0.352372	0.66292	0.0999789	0.612818	0.315819
ENSGALG00000002624	BMS1	-0.0405164	0.978586	-0.351958	0.177901	-0.0215475	0.975296	-0.0934608	0.999973	0.0888168	0.884926	0.249543	0.998608	0.230269	0.948259	0.228944	0.996744	-0.291531	0.999976	-0.0283756	0.975398	-0.466889	0.0938629	-0.226111	0.763403	-0.127932	0.762559	0.0235403	0.962199	-0.168748	0.586364	-0.151088	0.85294
ENSGALG00000002630	ZNF76	0.185391	0.776555	0.277844	0.28316	-0.130831	0.796537	-0.220801	0.999973	0.0844912	0.883604	0.100284	0.998608	-0.182746	0.999477	-0.137999	0.996744	0.129485	0.999976	0.286378	0.664864	0.242489	0.346358	0.0478563	0.945219	0.166916	0.648012	0.33165	0.213366	0.00711624	0.985288	-0.141102	0.856117
ENSGALG00000002631	LRRC75A	0.0990945	0.950728	-0.762481	0.0138654	-0.010608	0.989656	-0.279108	0.999973	0.13843	0.8633	-0.0860122	0.998608	0.121745	0.999626	0.0360766	0.996744	0.0261333	0.999976	0.0282402	0.981654	0.194101	0.601611	0.0168276	0.98847	0.366144	0.391446	0.163908	0.738796	0.14265	0.741503	0.335094	0.661887
ENSGALG00000002632	CALCRL	-0.163468	0.96133	-0.0436343	0.971425	-0.214982	0.891352	0.455282	0.999973	0.354424	0.82234	0.12312	0.998608	0.00872608	0.999626	0.0336829	0.996744	0.357558	0.999976	-0.401661	0.856586	-0.629301	0.38685	0.097064	0.962046	-0.255447	0.826577	-0.286089	0.7837	-0.648311	0.393153	0.318701	0.898883
ENSGALG00000002634	HDAC3	0.00782185	0.995128	0.312284	0.149616	0.198177	0.601537	0.181962	0.999973	-0.118727	0.813906	-0.0330903	0.998608	-0.0229176	0.999626	0.0723105	0.996744	-0.0655132	0.999976	0.32133	0.502443	0.221237	0.340225	0.256193	0.659461	-0.0561638	0.887534	-0.000418342	0.999017	0.0986195	0.721589	0.0894915	0.917913
ENSGALG00000002637	RBP7	1.09117	0.678071	2.16342	0.0431728	2.06846	0.181545	0.233	0.999973	1.7639	0.382878	0.598132	0.998608	1.75839	0.575199	0.62104	0.996744	1.03235	0.999976	0.173637	0.965975	0.481169	0.718318	1.61708	0.553558	0.466067	0.812469	0.0527951	0.981207	3.10072	0.0045031	1.75359	0.329757
ENSGALG00000002638		-0.234131	0.91122	-0.228651	0.739548	0.0524802	0.97084	-0.101525	0.999973	-0.405686	0.72063	-0.702674	0.998608	-0.0403085	0.999626	-0.245123	0.996744	0.284948	0.999976	-0.385987	0.825806	-0.531095	0.326581	-0.0524852	0.974448	0.068108	0.946219	-0.685376	0.222591	-0.722408	0.1757	0.282726	0.865819
ENSGALG00000002639	TRPC1	0.034134	0.991142	0.0343543	0.966237	-0.117555	0.916036	-0.0645316	0.999973	0.379042	0.708304	0.352123	0.998608	0.192501	0.999626	0.061879	0.996744	0.150154	0.999976	-0.27626	0.852887	-0.5999	0.212568	-0.384108	0.771922	-0.21159	0.780756	-0.0898175	0.909145	-0.48106	0.337108	0.179894	0.922103
ENSGALG00000002643		-0.768034	0.489629	-0.412447	0.578715	0.401139	0.733335	0.840983	0.728051	-0.462448	0.729394	-0.106144	0.998608	0.302249	0.999626	0.317404	0.996744	-0.550006	0.999976	0.481763	0.813029	1.42648	0.0289166	1.17587	0.266552	-0.620675	0.425034	-0.678263	0.336592	0.350657	0.637892	0.206207	0.935693
ENSGALG00000002644	RPL10A	-0.0389042	0.990722	1.2873	0.00444319	0.0258779	0.985082	-0.182669	0.999973	-0.310904	0.786782	-0.194627	0.998608	-0.149998	0.999626	-0.196904	0.996744	0.0225205	0.999976	0.254814	0.885209	0.411937	0.447527	0.188044	0.895189	-0.122194	0.895048	-0.251884	0.731824	0.167293	0.800936	-0.32354	0.831107
ENSGALG00000002645	PIWIL1	0.364214	0.786643	0.767872	0.111331	-0.226438	0.829215	-0.123697	0.999973	0.188755	0.87514	0.363662	0.998608	-0.211278	0.999626	-0.16566	0.996744	0.355823	0.999976	0.452019	0.779122	-0.220018	0.697361	-0.228901	0.865727	0.403312	0.560297	0.0557767	0.952198	-0.20404	0.749365	-0.491837	0.670553
ENSGALG00000002646	FAM171B	-0.244184	0.886661	0.0284714	0.972073	0.0253016	0.983205	-0.294842	0.999973	0.274957	0.791093	0.276284	0.998608	0.0119926	0.999626	-0.348404	0.996744	0.0185133	0.999976	-0.203298	0.89576	-0.821839	0.0935017	-0.606582	0.588522	-0.497022	0.388069	-0.174526	0.806244	-0.715036	0.129156	-0.191413	0.914496
ENSGALG00000002647	PLS1	0.535794	0.793718	0.471537	0.606842	1.17829	0.259206	0.706391	0.986644	-0.310836	0.863127	0.276607	0.998608	1.09856	0.610228	0.353824	0.996744	0.751903	0.999976	-0.289931	0.911572	0.856846	0.284186	-0.703332	0.749224	-0.168961	0.905059	-0.323695	0.776976	0.348988	0.722133	0.0783581	0.989991
ENSGALG00000002648	FUK	0.0113594	0.997159	-0.0899851	0.885871	-0.27132	0.731695	-0.448948	0.910969	-0.0797369	0.939416	-0.260206	0.998608	-0.377213	0.92233	-0.406151	0.996744	0.182604	0.999976	0.155142	0.912253	0.713394	0.0998242	0.201941	0.852539	0.618297	0.179244	0.449826	0.340024	0.549182	0.197618	-0.27763	0.815076
ENSGALG00000002649	UBE4B	-0.128049	0.913088	-0.398258	0.157487	-0.175525	0.753663	0.111102	0.999973	0.145768	0.824254	0.049718	0.998608	0.14568	0.999626	-0.00189351	0.998131	-0.012079	0.999976	-0.313407	0.699133	-0.323072	0.277129	-0.0974955	0.902767	-0.39939	0.223389	-0.33539	0.297045	-0.432152	0.13918	-0.377247	0.454799
ENSGALG00000002651	ST3GAL2	-0.38274	0.711287	-0.28545	0.596859	-0.4541	0.521683	-0.434073	0.96807	-0.438935	0.629481	-0.446624	0.998608	-0.508311	0.782105	-0.34543	0.996744	-0.0351596	0.999976	0.108594	0.945266	0.0432101	0.939366	0.0341743	0.980621	0.184762	0.801201	0.00810456	0.992095	-0.162127	0.775388	0.242676	0.865591
ENSGALG00000002652		-1.66508	NA	-0.426578	NA	-0.103797	NA	0.00157927	0.999973	-1.81904	NA	1.19327	0.998608	0.0315584	0.999626	-0.180082	0.996744	-0.802505	NA	-0.683989	NA	0.124104	NA	-0.0604325	NA	-1.4986	NA	-0.702593	NA	0.309212	NA	-0.00933714	NA
ENSGALG00000002653	NCBP3	0.0797985	0.900645	0.202438	0.22883	0.199043	0.423159	0.137373	0.999973	0.166587	0.623312	0.187794	0.998608	0.277302	0.479854	0.216677	0.996744	-0.104561	0.999976	0.0730165	0.89576	-0.00497255	0.981812	-0.0410277	0.933814	-0.150155	0.500682	-0.0500839	0.851476	-0.00195847	0.994543	-0.136756	0.749218
ENSGALG00000002655	ITGAV	0.123686	0.980936	0.134566	0.920732	-0.555845	0.734218	0.142314	0.999973	0.587614	0.75537	0.424908	0.998608	-0.339855	0.999626	0.256425	0.996744	0.381504	0.999976	-0.425674	0.88497	-1.38206	0.122599	-0.939335	0.685699	-0.276507	0.849705	-0.262427	0.847345	-1.20166	0.170665	0.1519	0.977515
ENSGALG00000002656	CRK	-0.462877	0.729972	-0.145425	0.858787	-0.870668	0.218093	-0.444318	0.999973	0.304896	0.801085	0.0343436	0.998608	-0.649212	0.730053	-0.593394	0.996744	0.280963	0.999976	0.137236	0.943918	-0.152753	0.799392	0.0250941	0.98901	0.733333	0.226862	1.11254	0.0241358	0.1463	0.827611	0.392427	0.774439
ENSGALG00000002659	WDR5	-0.0132171	0.990581	-0.0338156	0.893486	0.147581	0.59442	0.0179091	0.999973	-0.0593647	0.878132	-0.0634811	0.998608	0.0920283	0.999626	0.184094	0.996744	-0.0736031	0.999976	-0.00689139	0.990357	-0.0703587	0.702716	0.00526535	0.993028	-0.139793	0.531415	-0.249028	0.142959	-0.0991267	0.613776	-0.153051	0.691828
ENSGALG00000002661	YWHAE	0.122267	0.759389	0.0140749	0.95818	0.200178	0.388807	0.0169355	0.999973	-0.0951302	0.789779	-0.104993	0.998608	0.179139	0.792679	0.201091	0.996744	0.000699782	0.999976	0.00556949	0.99206	-0.113187	0.50245	0.0250734	0.957282	0.148449	0.474013	-0.0219655	0.936809	0.225494	0.16475	0.200245	0.489025
ENSGALG00000002663	ATR	0.114862	0.936442	0.404393	0.203103	0.190302	0.75774	0.408629	0.787989	0.573475	0.242305	0.504975	0.998608	0.122959	0.999626	0.168963	0.996744	0.277173	0.999976	0.235605	0.825806	-0.438629	0.183224	-0.147044	0.860768	-0.0383351	0.950804	0.0114029	0.984176	-0.42027	0.203555	-0.381524	0.531554
ENSGALG00000002666	RAB11FIP3	-0.164844	0.857219	-0.537204	0.0352934	-0.272988	0.547684	-0.204666	0.999973	-0.370981	0.478704	0.0943029	0.998608	-0.423811	0.559724	-0.121973	0.996744	-0.324475	0.999976	-0.0437065	0.965708	0.0919368	0.774551	-0.141999	0.845956	0.428805	0.162085	0.737236	0.00333322	0.541265	0.0453096	0.225094	0.749523
ENSGALG00000002667	OLFML2B	0.114932	0.966776	-0.53848	0.323699	-0.302187	0.767612	-0.639049	0.82488	0.192344	0.876499	-0.127338	0.998608	-0.0522311	0.999626	-0.282489	0.996744	0.387758	0.999976	-0.117286	0.948328	-0.309375	0.579277	-0.043823	0.978644	0.345675	0.647734	0.288263	0.68654	-0.153004	0.821493	0.400935	0.767254
ENSGALG00000002671		-0.201033	0.954236	0.44184	0.64614	-1.04779	0.337818	-0.341927	0.999973	0.694664	0.66361	0.756187	0.998608	0.313682	0.999626	0.0850857	0.996744	0.547575	0.999976	-0.181246	0.946866	-0.850013	0.283383	0.226212	0.915616	0.329743	0.796156	0.807529	0.355309	-0.96837	0.231264	0.490094	0.828127
ENSGALG00000002673	GRPEL2	-0.488879	0.280212	-0.186732	0.607837	-0.363377	0.399664	-0.108466	0.999973	-0.457527	0.358641	-0.0328498	0.998608	-0.462389	0.529851	-0.119581	0.996744	-0.229595	0.999976	-0.412013	0.543999	-0.844664	0.00672011	-0.306823	0.712293	-0.100373	0.841992	0.222159	0.554017	-0.103183	0.785973	0.406331	0.411975
ENSGALG00000002675	SCUBE3	-0.471717	0.883944	-0.383655	0.743499	-0.435368	0.81041	-0.608358	0.999973	-0.417903	0.834967	-0.0946651	0.998608	-0.218752	0.999626	-0.601951	0.996744	-0.272535	0.999976	0.517946	0.852887	-0.992749	0.279146	-0.682085	0.788068	0.221035	0.886611	0.353091	0.787184	0.158563	0.894756	1.03762	0.524501
ENSGALG00000002678	CSPG4	-0.56134	0.643246	-1.21874	0.0163543	-0.624029	0.478352	-0.801628	0.704632	-0.441851	0.72063	-0.44061	0.998608	-0.124236	0.999626	-0.368972	0.996744	-0.129436	0.999976	-0.15953	0.936937	-0.445096	0.457087	-0.507728	0.752777	-0.398809	0.623714	-0.65113	0.306804	-0.496317	0.428016	0.0200131	0.99853
ENSGALG00000002679	GLT1D1	-0.253832	0.901415	-0.0819684	0.92177	-0.299799	0.777545	-0.595915	0.896769	-0.0489608	0.975107	0.147266	0.998608	-0.070262	0.999626	0.225493	0.996744	0.0423995	0.999976	-0.537408	0.742082	-0.160609	0.794636	-0.318818	0.817473	-0.178491	0.843575	0.323395	0.646278	0.526291	0.353739	0.230383	0.906424
ENSGALG00000002682	BRD3	-0.470274	0.540875	-0.437208	0.302147	-0.266792	0.730548	-0.370848	0.999973	0.0252026	0.982982	0.0778841	0.998608	-0.0273651	0.999626	-0.249558	0.996744	-0.227432	0.999976	-0.334777	0.805475	-0.540172	0.195532	-0.359904	0.753985	0.224286	0.719218	0.402044	0.396444	0.110366	0.834903	0.219367	0.8657
ENSGALG00000002683	DECR2	0.00844563	0.998073	0.299158	0.538848	-0.0179095	0.98667	-0.114454	0.999973	-0.294467	0.749004	-0.212418	0.998608	-0.214479	0.999626	-0.130121	0.996744	0.116501	0.999976	0.287314	0.840794	0.532517	0.212795	0.344044	0.771922	0.22111	0.735391	0.0479254	0.950085	0.428578	0.335274	-0.212834	0.876726
ENSGALG00000002686	ECD	0.1364	0.819547	0.298094	0.133723	0.068318	0.882024	0.0574969	0.999973	0.042282	0.932706	0.0323767	0.998608	-0.0152231	0.999626	-0.0788943	0.996744	-0.150129	0.999976	0.20399	0.747318	0.0133806	0.959867	0.0103181	0.988337	-0.0200886	0.959872	-0.0330502	0.92518	0.0216605	0.941267	0.0239202	0.987369
ENSGALG00000002688	NME4	NA	NA	NA	NA	NA	NA	NA	NA	NA	NA	NA	NA	NA	NA	NA	NA	NA	NA	NA	NA	NA	NA	NA	NA	NA	NA	NA	NA	NA	NA	NA	NA
ENSGALG00000002689		0.216385	0.636913	0.138985	0.58535	0.102069	0.815902	0.179341	0.999973	0.0272231	0.96529	-0.151244	0.998608	-0.0258334	0.999626	0.105774	0.996744	0.064498	0.999976	0.141307	0.841402	0.168744	0.452938	0.338168	0.451495	-0.299709	0.250438	-0.562849	0.00435712	-0.328683	0.147023	-0.334581	0.347173
ENSGALG00000002690	PDPR	-0.30357	0.67343	-0.612134	0.0399997	-0.422636	0.367615	-0.283185	0.999973	-0.273692	0.691915	-0.0463748	0.998608	-0.118742	0.999626	-0.0560682	0.996744	-0.0502337	0.999976	-0.366035	0.674776	-0.605135	0.0786744	0.0795934	0.93373	-0.275348	0.531415	-0.222579	0.597484	-0.557946	0.0852055	0.0359641	0.988067
ENSGALG00000002692		1.21202	NA	-0.227152	0.919943	0.292342	0.926982	-0.162247	0.999973	0.908619	NA	0.466726	0.998608	-0.365291	0.999626	0.503302	0.996744	1.52776	NA	-0.443242	0.930532	0.0843816	NA	-0.637444	NA	1.20768	0.584669	0.529525	0.784413	0.679475	NA	-0.0215593	0.999536
ENSGALG00000002693	FAM149B1	-0.229168	0.870205	-0.186887	0.723055	-0.263109	0.733599	0.0370518	0.999973	0.258292	0.770544	0.0622861	0.998608	-0.193752	0.999626	-0.113421	0.996744	0.0355875	0.999976	-0.266947	0.843248	-0.681652	0.10983	-0.457995	0.670926	0.301971	0.592979	0.221933	0.691129	-0.0663831	0.906791	0.326053	0.749789
ENSGALG00000002695	SLC15A4	0.211094	0.7138	0.277498	0.270726	0.324219	0.355777	0.333094	0.745908	0.247883	0.620693	0.170881	0.998608	0.291469	0.746764	0.181168	0.996744	0.344823	0.999976	-0.0206134	0.981029	0.0770121	0.786616	0.247662	0.723576	-0.130211	0.739304	0.00403145	0.993114	0.019319	0.95733	0.119085	0.889908
ENSGALG00000002699	VAV2	-0.0216613	0.989196	-0.32708	0.118287	-0.113755	0.798494	-0.14766	0.999973	0.0364827	0.948991	0.0379647	0.998608	-0.158034	0.999626	-0.0170486	0.996744	-0.117252	0.999976	-0.0641554	0.933957	-0.011182	0.968256	-0.0793097	0.895189	0.136163	0.675427	0.217639	0.392883	0.0893007	0.744379	-0.0393961	0.976623
ENSGALG00000002701	DNAJC9	0.136261	0.912623	0.542097	0.0530398	0.217701	0.700519	-0.14548	0.999973	0.079002	0.912178	0.053079	0.998608	0.12156	0.999626	-0.00548347	0.996744	0.031036	0.999976	0.337991	0.683697	0.270281	0.395856	-0.0783227	0.928904	0.343768	0.352838	0.209172	0.595235	0.382605	0.227176	-0.147216	0.889041
ENSGALG00000002703	TFAM	0.0894981	0.943366	0.591971	0.0134567	0.362704	0.34657	0.0287344	0.999973	-0.133611	0.829495	0.025217	0.998608	0.231341	0.953116	0.098947	0.996744	-0.0249244	0.999976	0.254389	0.760598	0.297907	0.285423	0.127127	0.857124	0.0223737	0.966571	0.115041	0.774491	0.292121	0.309532	0.0525448	0.97211
ENSGALG00000002705	CISD1	-0.00344236	0.997808	0.163338	0.326231	0.230063	0.296473	0.133792	0.999973	-0.0209928	0.962848	-0.105857	0.998608	0.273518	0.446112	0.234968	0.952861	0.0857211	0.999976	-0.0972224	0.850101	-0.129826	0.435978	0.0592743	0.893814	-0.240799	0.170393	-0.456865	0.00117412	-0.235621	0.143103	-0.174447	0.587697
ENSGALG00000002706	XRN1	-0.0263554	0.995128	-0.00339173	0.997774	-0.365118	0.809399	0.327813	0.999973	0.467214	0.770544	0.490376	0.998608	0.108044	0.999626	0.1285	0.996744	0.188538	0.999976	-0.234613	0.927637	-0.913329	0.224283	-0.316618	0.873174	-0.0334399	0.981644	0.0861564	0.948469	-0.481089	0.571378	0.283914	0.920563
ENSGALG00000002707	CHRNB2	-0.745109	0.434987	0.13801	0.869776	-0.616581	0.485873	-0.587005	0.956405	-1.00013	0.249179	-0.163174	0.998608	-0.568431	0.873839	-0.437036	0.996744	-0.63887	0.999976	0.383348	0.840297	0.939644	0.10132	-0.126701	0.938049	0.024938	0.981611	0.737178	0.209169	0.407927	0.515897	0.808944	0.353404
ENSGALG00000002708	LINGO1	-0.243191	0.906367	-0.785246	0.116245	-0.453717	0.61155	-0.476722	0.999973	-0.637618	0.538979	-0.732934	0.998608	-0.0746471	0.999626	-0.287376	0.996744	-0.197446	0.999976	-0.272033	0.877422	-0.792666	0.145982	-0.229534	0.870491	-0.156304	0.862207	-0.365406	0.586359	-0.732878	0.170894	0.642586	0.504662
ENSGALG00000002709	MYO1C	-0.047802	0.978553	-0.373895	0.213533	-0.202616	0.72355	-0.233914	0.999973	-0.0197375	0.981767	-0.0163819	0.998608	-0.107285	0.999626	-0.0832415	0.996744	-0.180415	0.999976	-0.23035	0.821904	-0.517286	0.101419	-0.394545	0.582687	-0.130207	0.790413	-0.184611	0.645222	-0.339916	0.283852	0.215732	0.794414
ENSGALG00000002710	IPMK	-0.0799363	0.978553	-0.198418	0.771248	-0.357378	0.702297	0.0445873	0.999973	0.271716	0.80942	0.188577	0.998608	-0.0293712	0.999626	-0.0925334	0.996744	-0.0170442	0.999976	-0.242064	0.88708	-0.733591	0.157369	-0.350251	0.800089	0.386886	0.574583	0.31884	0.628134	0.0214034	0.977896	0.357462	0.794716
ENSGALG00000002714		0.811431	0.508731	-0.0360669	0.975037	-0.501331	0.674002	-0.191252	0.999973	0.775512	0.563476	-0.0660105	0.998608	-0.270599	0.999626	-0.0837154	0.996744	0.919832	0.999976	-0.971453	0.507126	-1.58842	0.0300781	-0.472718	0.800089	-0.102102	0.939107	-0.385942	0.665215	-1.13153	0.0952527	-0.146847	0.968737
ENSGALG00000002719	CSNK1D	0.251241	0.530685	0.120766	0.6501	0.201093	0.569852	0.28956	0.736782	0.234454	0.585507	0.176219	0.998608	0.125061	0.999626	0.223284	0.996744	0.0957426	0.999976	0.078464	0.914475	-0.101554	0.667341	0.0084125	0.992004	-0.151021	0.620287	-0.0720426	0.830367	-0.264028	0.236287	-0.139792	0.820191
ENSGALG00000002722	MST1	-0.751576	0.507513	-0.473764	0.501043	-0.148344	0.920047	-0.292279	0.999973	-0.554305	0.667933	-0.36807	0.998608	-0.239688	0.999626	-0.362464	0.996744	-0.588391	0.999976	0.270864	0.89576	1.26751	0.0562352	0.371251	0.816292	0.189643	0.856404	0.015525	0.988811	1.02139	0.0964311	-0.208301	0.933966
ENSGALG00000002723	ANKS1A	-0.256527	0.813959	-0.472797	0.213187	-0.284667	0.678463	0.105043	0.999973	0.0579504	0.955391	0.0478173	0.998608	-0.224754	0.999626	-0.0233904	0.996744	0.117702	0.999976	-0.247653	0.844314	-0.326063	0.410776	0.0986981	0.928474	0.541308	0.202453	0.37825	0.392083	-0.203822	0.656726	0.266273	0.799928
ENSGALG00000002725	UAP1	-0.28472	0.836759	-0.382986	0.444533	-0.601949	0.352546	-0.197426	0.999973	-0.463608	0.613194	-0.119881	0.998608	-0.386177	0.953116	0.0362576	0.996744	-0.518524	0.999976	-0.150761	0.925219	0.172632	0.735379	-0.0318428	0.981445	0.228611	0.747036	0.110147	0.881647	0.272767	0.609861	0.0822868	0.976209
ENSGALG00000002726	KIF1B	-0.431997	0.858805	-0.567151	0.500048	-0.123594	0.948599	0.0485392	0.999973	-0.0339517	0.9868	-0.245141	0.998608	0.218807	0.999626	-0.103969	0.996744	0.284813	0.999976	-0.664612	0.774248	-1.09321	0.153639	-0.583171	0.780802	0.0079818	0.99583	-0.538342	0.56772	-0.673375	0.402703	0.372309	0.878218
ENSGALG00000002728	SLC16A3	-0.146905	0.953744	-0.0909941	0.919469	-0.269818	0.817946	-0.158009	0.999973	0.177316	0.895244	0.11935	0.998608	0.258156	0.999626	0.0096562	0.996744	-0.0170866	0.999976	-0.0389886	0.984145	-1.50784	0.013349	0.0879643	0.959131	-0.449573	0.56612	-0.451543	0.525646	-1.58118	0.00259065	-0.0334529	0.995391
ENSGALG00000002729	GK5	0.0685093	0.960785	0.307793	0.306841	0.0944546	0.882968	0.165164	0.999973	-0.182305	0.771772	0.376959	0.998608	-0.0233506	0.999626	0.194881	0.996744	-0.191466	0.999976	0.20636	0.833342	-0.117765	0.716298	-0.0263271	0.976859	-0.219851	0.582968	0.104908	0.815076	-0.171905	0.617572	-0.0514427	0.977442
ENSGALG00000002734	UHMK1	-0.115901	0.901253	-0.212244	0.428303	0.025695	0.969246	-0.0665145	0.999973	-0.171149	0.749036	0.0184924	0.998608	0.0756412	0.999626	0.0349366	0.996744	-0.183012	0.999976	0.0751006	0.930532	0.282499	0.258985	0.14764	0.81576	-0.276488	0.347601	-0.265667	0.338581	-0.00422122	0.991929	-0.511332	0.0864328
ENSGALG00000002735	TAF11	0.167169	0.907498	0.595108	0.0795603	0.210181	0.767751	0.239079	0.999973	-0.298543	0.701128	-0.0309789	0.998608	0.0362347	0.999626	0.196606	0.996744	-0.0154191	0.999976	0.456077	0.618452	0.70265	0.067082	0.511869	0.534925	-0.169884	0.770712	-0.229639	0.631562	0.0134197	0.980251	-0.391877	0.605237
ENSGALG00000002739	INPP5K	0.50918	0.0525696	0.448743	0.0185113	0.4399	0.104012	0.297335	0.71971	0.320763	0.376328	0.166165	0.998608	0.292201	0.651469	0.319026	0.934065	0.238455	0.999976	0.116356	0.869887	0.261974	0.23215	0.100398	0.856939	0.116695	0.72393	-0.0693994	0.836835	0.204624	0.376375	-0.00800734	0.99811
ENSGALG00000002742	TMEM132B	1.32912	0.094109	0.599234	0.353258	1.32326	0.0857678	1.29839	0.245932	0.126177	0.932353	-0.0839223	0.998608	0.452922	0.996204	0.278869	0.996744	0.916479	0.933416	0.715671	0.652896	0.460361	0.479825	0.574242	0.742602	0.254893	0.799052	0.230885	0.803092	0.549351	0.418004	0.835332	0.409465
ENSGALG00000002744	PCDH15	0.567339	0.744979	0.554476	0.501977	0.286542	0.852513	-0.256781	0.999973	0.450375	0.772742	0.747643	0.998608	0.693018	0.8917	0.406884	0.996744	0.486514	0.999976	0.183509	0.943945	-0.13008	0.884801	-0.268152	0.894091	0.00954833	0.994348	0.647231	0.456029	-0.261943	0.784297	0.350268	0.886724
ENSGALG00000002750	NCKAP1	-0.113929	0.93017	-0.184977	0.617222	-0.154305	0.802286	-0.171275	0.999973	0.0752397	0.916352	0.165029	0.998608	0.0955527	0.999626	0.0496685	0.996744	-0.141648	0.999976	-0.320751	0.713239	-0.515258	0.104022	-0.264041	0.757972	-0.426113	0.211017	-0.355285	0.290169	-0.331783	0.299444	-0.273852	0.701162
ENSGALG00000002755		0.0227728	0.991659	0.0643572	0.89825	0.0963767	0.893522	-0.0518479	0.999973	-0.0664239	0.933266	0.0429077	0.998608	-0.107515	0.999626	-0.0523487	0.996744	0.0898881	0.999976	0.177484	0.868495	0.726812	0.0300781	0.391092	0.629312	0.126086	0.81821	-0.0233624	0.969665	0.230125	0.535403	-0.204663	0.83529
ENSGALG00000002756	TMEM121	0.194877	0.938542	-0.22634	0.764365	0.108449	0.937873	-0.768612	0.763636	-0.13482	0.921063	-0.383054	0.998608	-0.210132	0.999626	-0.473811	0.996744	0.423167	0.999976	0.0548319	0.976606	0.167427	0.795999	-0.0200202	0.99294	0.0700058	0.949815	-0.508139	0.45311	-0.20292	0.785019	0.229702	0.91329
ENSGALG00000002759	PEAK1	-0.61717	0.753844	-0.415051	0.676486	-0.767558	0.549245	-0.0656293	0.999973	0.142018	0.944481	0.173929	0.998608	-0.391684	0.999626	-0.0395419	0.996744	0.0205992	0.999976	-0.708044	0.775341	-1.47408	0.0769668	-0.723921	0.746434	-0.00806661	0.99583	0.0898468	0.950466	-0.892234	0.281957	0.615653	0.763094
ENSGALG00000002761	SIRT1	0.201416	0.784095	0.0163834	0.973139	0.218597	0.65725	0.394808	0.703394	0.465459	0.290202	0.0130241	0.998608	0.406225	0.58842	0.0467415	0.996744	0.161712	0.999976	-0.145283	0.876805	-0.134235	0.661763	0.0608215	0.939984	0.082667	0.862708	-0.136985	0.727545	0.17276	0.596431	0.184257	0.816039
ENSGALG00000002762	UHRF1BP1	-0.279834	0.772707	-0.378388	0.339795	-0.197011	0.795723	0.0261066	0.999973	-0.145712	0.8688	0.053574	0.998608	-0.169622	0.999626	-0.170012	0.996744	0.0400344	0.999976	-0.179944	0.88708	-0.521887	0.176988	0.00884193	0.994653	0.157705	0.797168	0.272381	0.568151	-0.289676	0.490562	0.126285	0.934496
ENSGALG00000002763	FRZB	0.317841	0.841774	0.0397303	0.963371	0.0606309	0.965207	-0.49038	0.974788	0.419486	0.704046	0.0346982	0.998608	0.244201	0.999626	-0.49061	0.996744	0.445935	0.999976	0.20374	0.907686	-0.207626	0.718318	-0.431221	0.766895	-0.110856	0.905874	-0.389182	0.548711	-0.432637	0.444864	0.042838	0.991911
ENSGALG00000002764	ATP1B3	0.322436	0.45844	0.283463	0.260957	0.229816	0.576101	0.0770864	0.999973	0.212009	0.686804	0.074267	0.998608	0.223271	0.925652	0.199512	0.996744	0.252236	0.999976	-0.0410379	0.96356	-0.305441	0.230169	-0.133046	0.837846	-0.618343	0.00822611	-0.851962	6.22228e-05	-0.737971	0.00119146	-0.400157	0.263774
ENSGALG00000002765	NBR1	0.259123	0.775295	0.0778203	0.882911	0.0614165	0.945964	-0.0420952	0.999973	0.344083	0.629401	0.153372	0.998608	0.155738	0.999626	-0.00520107	0.996744	0.284595	0.999976	-0.12307	0.919658	-0.313364	0.390258	-0.157216	0.864998	0.175094	0.750569	0.0980595	0.861858	0.0664375	0.888274	-0.0389546	0.988067
ENSGALG00000002766	MLKL	-0.213808	0.978553	0.908684	0.565952	1.38543	0.506829	1.67192	0.798255	0.364255	0.903197	0.256035	0.998608	0.142236	0.999626	1.01546	0.996744	-0.875656	0.999976	1.06009	0.811634	2.67859	0.0578422	3.48441	0.0490461	0.246263	0.917753	0.13494	0.957298	1.75097	0.200553	0.36913	0.954642
ENSGALG00000002769	DNAJC12	0.371	0.667015	0.597759	0.110499	0.336583	0.617819	0.227856	0.999973	0.460163	0.55888	0.42762	0.998608	0.380034	0.890415	0.0642835	0.996744	0.499649	0.999976	0.369669	0.761424	0.839241	0.0451896	-0.0504534	0.964932	-0.0734971	0.920414	-0.128395	0.836835	0.163644	0.740743	-0.0824879	0.969454
ENSGALG00000002771	CRIP1	-0.448322	0.741715	1.02077	0.0451611	-0.237339	0.838698	-0.56945	0.947363	-0.749465	0.467668	-0.362777	0.998608	-0.551183	0.877273	-0.306111	0.996744	-0.621043	0.999976	0.0571441	0.975951	0.128951	0.845321	-0.271838	0.852539	0.434159	0.570829	0.409481	0.564185	0.702241	0.224284	0.408543	0.784597
ENSGALG00000002773	SNRPC	0.0821817	0.965183	0.735188	0.0249568	0.184505	0.804308	0.104257	0.999973	-0.199912	0.807174	-0.102243	0.998608	-0.119307	0.999626	0.0845588	0.996744	-0.0262304	0.999976	0.289516	0.811634	0.264111	0.49319	0.296051	0.772147	0.403045	0.363157	0.225857	0.639443	0.501792	0.176712	0.233657	0.823628
ENSGALG00000002774	TSPAN3	0.137344	0.804841	0.354514	0.0530769	0.267515	0.344284	0.00669892	0.999973	-0.0822361	0.859521	-0.0113901	0.998608	0.0978576	0.999626	0.104555	0.996744	-0.041869	0.999976	0.0383146	0.958413	0.144366	0.492719	-0.0271189	0.962298	-0.255979	0.265692	-0.143895	0.571995	0.134982	0.555306	-0.253879	0.476022
ENSGALG00000002775	FA2H	-0.483202	0.721129	-0.254623	0.736078	-0.299077	0.7989	-0.0269888	0.999973	-0.877439	0.366676	-0.393487	0.998608	-0.74832	0.693532	-0.129199	0.996744	-0.556281	0.999976	-0.37778	0.843233	0.385207	0.527878	0.307607	0.838751	0.0686663	0.950862	0.419331	0.56772	1.17007	0.0337748	0.00731916	0.999536
ENSGALG00000002781	BRCA1	0.825217	0.128055	0.405013	0.322827	0.28108	0.694809	-0.112988	0.999973	1.54649	1.12429e-05	0.639177	0.958713	0.299054	0.986299	0.604285	0.900429	0.838122	0.314813	-0.0050231	0.996334	-0.645353	0.117908	-0.619563	0.460511	1.09752	0.00274803	0.54104	0.187564	0.111734	0.826646	-0.266651	0.815422
ENSGALG00000002783	SLC43A2	0.0513488	0.989196	0.170559	0.815685	-0.0938156	0.942403	0.684926	0.750389	0.308258	0.789159	0.395487	0.998608	0.353946	0.999626	0.104679	0.996744	0.164643	0.999976	0.644813	0.622452	0.189473	0.746844	0.905377	0.330619	-0.276741	0.730639	0.37214	0.573855	0.389093	0.502071	0.20507	0.917913
ENSGALG00000002784	APEH	-0.14232	0.943288	-0.33433	0.491105	-0.35654	0.62849	-0.264633	0.999973	-0.484651	0.573181	-0.212297	0.998608	-0.358069	0.958934	-0.174744	0.996744	-0.0642362	0.999976	0.168628	0.908024	0.496593	0.257542	0.332998	0.784219	0.239393	0.715501	0.207929	0.731953	0.300929	0.536643	-0.204978	0.890471
ENSGALG00000002786	PSTPIP1	-0.276511	0.923904	0.391844	0.636606	0.164491	0.917189	0.0996715	0.999973	0.0683839	0.972622	0.729529	0.998608	0.43473	0.999626	0.867954	0.996744	-0.574074	0.999976	0.577431	0.791843	0.229736	0.763546	0.206949	0.909949	-0.158323	0.893842	0.922984	0.189899	0.359442	0.656154	0.176108	0.957319
ENSGALG00000002789		-0.228745	0.952856	-0.114166	0.931369	-0.0415705	0.985082	-0.201649	0.999973	0.100384	0.968148	0.1074	0.998608	-0.14229	0.999626	-0.0122685	0.996744	0.143601	0.999976	0.00339037	0.998718	-1.08463	0.212179	-0.526949	0.81103	-0.500518	0.695212	-0.0904912	0.953108	-0.265524	0.807789	0.492996	0.847009
ENSGALG00000002790	ABLIM3	0.205574	0.874569	-0.366567	0.35244	-0.281002	0.675214	-0.190657	0.999973	0.139027	0.872926	0.0590657	0.998608	0.00319153	0.999626	-0.160357	0.996744	0.0548298	0.999976	0.450247	0.632094	0.325049	0.397812	0.10045	0.92451	0.408282	0.363157	0.313104	0.487929	0.171031	0.705938	0.58266	0.27877
ENSGALG00000002792	SPDEF	-0.839634	0.436852	-0.623997	0.349028	-0.857072	0.338106	-1.32903	0.265512	-1.18261	0.212915	-0.410447	0.998608	-0.847466	0.661433	-0.398562	0.996744	-1.07131	0.69791	-0.664433	0.716299	0.0851052	0.913994	-0.446576	0.800089	-0.0445678	0.971398	0.479645	0.545489	0.573176	0.402704	-0.665107	0.610469
ENSGALG00000002797	PGD	0.184567	0.928352	0.584822	0.207419	-0.321338	0.716045	-0.141402	0.999973	-0.475406	0.615487	-0.284069	0.998608	-0.419973	0.925652	-0.118283	0.996744	-0.286548	0.999976	0.0727971	0.965708	-0.115259	0.834418	0.0933673	0.943532	0.347533	0.591988	0.184819	0.791281	0.139257	0.818987	-0.158518	0.933443
ENSGALG00000002798	WDR59	0.0586819	0.96387	-0.244761	0.376039	0.0456942	0.944148	0.165992	0.999973	0.0501139	0.937492	0.0281893	0.998608	-0.0337128	0.999626	0.172292	0.996744	0.058833	0.999976	0.114247	0.894882	0.37563	0.155705	0.335163	0.585421	0.328586	0.266555	0.238631	0.436395	0.181581	0.533804	-0.0563328	0.967606
ENSGALG00000002800	GRK7	0.47477	0.694723	0.632774	0.23701	0.316473	0.759802	0.548305	0.957863	0.403944	0.726648	0.208512	0.998608	0.239102	0.999626	0.547705	0.996744	0.375847	0.999976	0.269507	0.882426	0.338352	0.553776	0.445667	0.772147	-0.0920561	0.930958	-0.350612	0.62859	-0.104914	0.888246	0.474564	0.722547
ENSGALG00000002802	PACSIN1	-0.197262	0.94616	-1.0002	0.093943	-1.09725	0.173907	-1.37208	0.245932	-0.129596	0.932902	-0.772091	0.998608	-0.623336	0.856697	-0.791895	0.996744	-0.319352	0.999976	-0.592427	0.754367	-1.52436	0.0224825	-0.365336	0.819445	-0.122852	0.917642	-0.448971	0.567462	-1.32218	0.0273824	-0.599683	0.668566
ENSGALG00000002803	MTA1	0.060384	0.952934	-0.415712	0.0445459	-0.0457772	0.934788	0.0999597	0.999973	0.0138951	0.983232	-0.0154345	0.998608	0.0616352	0.999626	0.114481	0.996744	-0.133248	0.999976	0.065549	0.934042	0.0826209	0.747484	0.190398	0.766033	0.0625472	0.873573	0.143407	0.628299	0.108017	0.695301	0.133684	0.845175
ENSGALG00000002804	RND2	0.483275	0.707638	0.731702	0.185268	0.126507	0.926337	-0.349474	0.999973	-0.125031	0.927522	0.220004	0.998608	0.0943307	0.999626	0.200194	0.996744	0.0748569	0.999976	0.509378	0.77224	0.971435	0.0968683	0.307888	0.833631	0.419986	0.588213	0.936949	0.0934408	1.04704	0.0540777	0.0895457	0.979678
ENSGALG00000002813	RPS10	-0.274153	0.863932	0.713524	0.115523	-0.2049	0.837162	-0.394693	0.999973	-0.379836	0.711097	-0.297862	0.998608	-0.193218	0.999626	-0.292218	0.996744	-0.119858	0.999976	0.181499	0.911034	0.180156	0.73667	-0.00156886	0.999097	-0.297269	0.674118	-0.460061	0.41389	-0.161408	0.791153	-0.403478	0.728165
ENSGALG00000002816	STK10	-0.153967	0.906595	-0.450942	0.165328	-0.24737	0.682172	0.148782	0.999973	-0.291597	0.675009	0.0467583	0.998608	-0.122061	0.999626	0.300575	0.996744	-0.339162	0.999976	0.0736764	0.949223	0.321019	0.350181	0.373156	0.670132	-0.14698	0.784991	0.270417	0.508691	0.466552	0.167541	0.476784	0.368577
ENSGALG00000002818	VAT1	0.133338	0.928352	0.165236	0.703709	0.243596	0.697343	0.0878224	0.999973	0.321015	0.644363	0.398722	0.998608	0.279988	0.963848	0.276422	0.996744	0.0845095	0.999976	0.0650488	0.958556	-0.140112	0.71265	0.126732	0.893762	-0.217787	0.661843	0.0533431	0.926944	-0.150331	0.719813	-0.342577	0.6382
ENSGALG00000002820	DFFA	0.306077	0.558097	0.617801	0.0102323	0.309324	0.457326	0.2136	0.999973	0.186132	0.75537	0.122381	0.998608	0.182356	0.999626	0.085902	0.996744	0.195414	0.999976	0.449056	0.389033	0.536011	0.0637534	0.261992	0.731501	-0.0306838	0.953662	0.00762878	0.98762	0.195218	0.530955	-0.188304	0.803463
ENSGALG00000002827	GPS1	-0.0602567	0.919402	-0.0266945	0.90314	-0.0151885	0.968286	0.0511105	0.999973	-0.239354	0.286455	-0.0190055	0.998608	-0.047459	0.999626	0.0590164	0.996744	-0.0684872	0.999976	0.0317482	0.948328	-0.0876515	0.562552	0.169399	0.633116	-0.352623	0.00863133	-0.287685	0.0335193	-0.283756	0.0387258	-0.139078	0.662606
ENSGALG00000002830	NUDT3	-0.459644	0.308668	-0.161913	0.656272	-0.210376	0.696665	-0.0783058	0.999973	-0.361245	0.529077	-0.44228	0.998608	-0.0822004	0.999626	-0.283224	0.996744	-0.298316	0.999976	-0.546956	0.275172	-0.252198	0.410596	-0.301585	0.710905	-0.207687	0.618093	-0.512233	0.0768662	-0.25551	0.428683	0.117058	0.917913
ENSGALG00000002831	SH3PXD2B	0.247407	0.628876	-0.256676	0.318788	-0.0313496	0.962019	0.0664679	0.999973	-0.0126796	0.985431	0.134274	0.998608	-0.0545104	0.999626	0.095407	0.996744	-0.0598221	0.999976	0.0927484	0.91127	-0.117621	0.663348	0.240351	0.730456	0.335235	0.226609	0.519189	0.0244236	0.314778	0.212234	0.475412	0.128413
ENSGALG00000002832	IFI35	0.21154	0.899928	1.18396	0.0020919	0.689945	0.249571	0.40442	0.999973	0.224687	0.82348	0.488753	0.998608	0.511674	0.770995	0.470246	0.996744	-0.0448929	0.999976	0.755168	0.365674	0.926495	0.0501031	0.500464	0.6651	0.561401	0.273792	0.95681	0.0218422	0.891846	0.0361331	-0.187662	0.908963
ENSGALG00000002836	PEX14	0.0136477	0.990581	-0.225725	0.195267	0.0505016	0.900272	-0.114478	0.999973	-0.126065	0.745074	-0.156781	0.998608	-0.00334051	0.999626	-0.0692628	0.996744	-0.0879951	0.999976	-0.062902	0.917597	0.110056	0.55564	-0.0050854	0.99377	0.534142	0.000610477	0.428817	0.00681133	0.552423	0.000436201	0.347713	0.114689
[truncated: 23,633 more rows]
