# Supplementary material for: Heterogeneity of Early Host Response to Infection with Four Low-Pathogenic H7 Viruses with a Different Evolutionary History in the Field
Source: Viruses. 2021 Nov 21;13(11):2323. doi: 10.3390/v13112323 (PMC8620788; doi:10.3390/v13112323)
Supplement: Supplementary file 1 [file viruses-13-02323-s001.zip › Supplementary_Material/Supplementary Table S3.xlsx]

## Sheet: Foglio1
		nevoLP H7N2				nevoLP H7N3				precHP H7N1				precHP H7N3
GO ID	GO name	24hpi	36hpi	48hpi	72hpi	24hpi	36hpi	48hpi	72hpi	24hpi	36hpi	48hpi	72hpi	24hpi	36hpi	48hpi	72hpi
GO:0030029	actin filament-based process											1.37724
GO:0002253	activation of immune response													2.01861
GO:0000915	actomyosin contractile ring assembly					1.64726
GO:0044837	actomyosin contractile ring organization					1.64726
GO:0043604	amide biosynthetic process		19.8034
GO:0019883	antigen processing and presentation of endogenous antigen											1.34311
GO:0002483	antigen processing and presentation of endogenous peptide antigen											1.9143
GO:0019885	antigen processing and presentation of endogenous peptide antigen via MHC class I											1.9143
GO:0048002	antigen processing and presentation of peptide antigen											1.81604				1.38286
GO:0002474	antigen processing and presentation of peptide antigen via MHC class I											1.34311				1.37674
GO:0019439	aromatic compound catabolic process		2.31082
GO:0000912	assembly of actomyosin apparatus involved in cytokinesis					1.64726
GO:0006754	ATP biosynthetic process		3.88777
GO:0046034	ATP metabolic process		5.58364
GO:0015986	ATP synthesis coupled proton transport		3.52575
GO:0051315	attachment of mitotic spindle microtubules to kinetochore					4.79449
GO:0008608	attachment of spindle microtubules to kinetochore	2.89113				6.7549								1.79288
GO:0042100	B cell proliferation											1.67339
GO:0009058	biosynthetic process		10.1031
GO:0015670	carbon dioxide transport					1.99508
GO:0007049	cell cycle	3.01052				9.3332
GO:0000075	cell cycle checkpoint					2.91086
GO:0044770	cell cycle phase transition					3.98181
GO:0022402	cell cycle process	4.89757				12.5537
GO:0051301	cell division	3.26773				9.95617
GO:0043603	cellular amide metabolic process		16.8877
GO:0006725	cellular aromatic compound metabolic process		3.83969
GO:0044249	cellular biosynthetic process		10.8053
GO:0022607	cellular component assembly		3.27108
GO:0044085	cellular component biogenesis		5.88066
GO:0016043	cellular component organization					2.1561
GO:0071840	cellular component organization or biogenesis					2.07562
GO:0034645	cellular macromolecule biosynthetic process		8.47293
GO:0044260	cellular macromolecule metabolic process		1.6422
GO:0044237	cellular metabolic process		3.77875
GO:0044271	cellular nitrogen compound biosynthetic process		12.4988
GO:0044270	cellular nitrogen compound catabolic process		2.67323
GO:0034641	cellular nitrogen compound metabolic process		11.29
GO:0043624	cellular protein complex disassembly		2.17477
GO:0044267	cellular protein metabolic process		1.3574
GO:0034622	cellular protein-containing complex assembly		4.52926
GO:0070887	cellular response to chemical stimulus											1.57177
GO:0034508	centromere complex assembly	1.41333				1.89749
GO:0070601	centromeric sister chromatid cohesion	2.40499				2.94924
GO:0030261	chromosome condensation					1.58675
GO:0050000	chromosome localization					3.60155
GO:0051276	chromosome organization	3.9505				6.82639
GO:0007059	chromosome segregation	6.10844				11.3727
GO:0051304	chromosome separation					2.86321
GO:0000910	cytokinesis					4.55449
GO:0032506	cytokinetic process					1.71381
GO:0002181	cytoplasmic translation		4.93353
GO:0007010	cytoskeleton organization					1.57161
GO:0061640	cytoskeleton-dependent cytokinesis					4.04168
GO:0006952	defense response											2.22111
GO:0098542	defense response to other organism											1.56286		1.79288	1.50159	1.37674
GO:0051607	defense response to virus											1.72122		2.01861	1.82609
GO:0071103	DNA conformation change	1.78586				2.31858
GO:0032508	DNA duplex unwinding	1.57512				2.07562
GO:0032392	DNA geometric change	1.44728				1.94659
GO:0006260	DNA replication					2.09923
GO:0006302	double-strand break repair					1.50994
GO:0022900	electron transport chain		2.65424
GO:0015985	energy coupled proton transport, down electrochemical gradient		3.52575
GO:0051303	establishment of chromosome localization					3.61757
GO:0001677	formation of translation initiation ternary complex		3.5564
GO:0010467	gene expression		11.037
GO:0006091	generation of precursor metabolites and energy		3.00803
GO:0071621	granulocyte chemotaxis											1.54904
GO:0097530	granulocyte migration											1.31457
GO:0018130	heterocycle biosynthetic process		1.3574
GO:0046700	heterocycle catabolic process		2.44328
GO:0046483	heterocycle metabolic process		3.85426
GO:0002252	immune effector process											4.01706
GO:0006955	immune response											4.73779		2.01861		1.4068
GO:0002757	immune response-activating signal transduction													2.01861
GO:0002764	immune response-regulating signaling pathway													2.01861
GO:0002376	immune system process											7.10244	4.18116	2.17709
GO:0051383	kinetochore organization	1.7052				3.71488
GO:0009059	macromolecule biosynthetic process		8.68395
GO:0000470	maturation of LSU-rRNA		2.48208
GO:0051321	meiotic cell cycle	3.01052				4.48945
GO:1903046	meiotic cell cycle process	3.04746				4.55573
GO:0045132	meiotic chromosome segregation	2.62286				4.33522
GO:0140013	meiotic nuclear division	3.16831				4.7116
GO:0051177	meiotic sister chromatid cohesion					1.31324
GO:0051754	meiotic sister chromatid cohesion, centromeric					1.64726
GO:0045144	meiotic sister chromatid segregation					1.31324
GO:0008152	metabolic process		2.44328
GO:0051310	metaphase plate congression					3.99704
GO:0044784	metaphase/anaphase transition of cell cycle					3.59807
GO:0007091	metaphase/anaphase transition of mitotic cell cycle					3.61757
GO:0000226	microtubule cytoskeleton organization					3.10712
GO:1902850	microtubule cytoskeleton organization involved in mitosis	1.97059				3.60155
GO:0007017	microtubule-based process					3.60155
GO:0042775	mitochondrial ATP synthesis coupled electron transport		1.36238
GO:0033108	mitochondrial respiratory chain complex assembly		5.41275
GO:0032981	mitochondrial respiratory chain complex I assembly		2.09584
GO:0000278	mitotic cell cycle	6.18292				12.7056
GO:0007093	mitotic cell cycle checkpoint					1.46618
GO:0044772	mitotic cell cycle phase transition					3.45186
GO:1903047	mitotic cell cycle process	6.36339				13.0009
GO:0000281	mitotic cytokinesis	1.44728				4.33522
GO:0007080	mitotic metaphase plate congression					3.10712
GO:0140014	mitotic nuclear division	6.82902				13.6106
GO:0000070	mitotic sister chromatid segregation	4.56477				9.04028								1.48214
GO:0051306	mitotic sister chromatid separation					3.51577
GO:0007094	mitotic spindle assembly checkpoint					3.23832
GO:0071174	mitotic spindle checkpoint					3.23832
GO:0007052	mitotic spindle organization					2.90344
GO:0010257	NADH dehydrogenase complex assembly		2.09584
GO:0034660	ncRNA metabolic process		1.79021
GO:0034470	ncRNA processing		3.77973
GO:0045786	negative regulation of cell cycle					1.89749
GO:1901988	negative regulation of cell cycle phase transition					2.31858
GO:0010948	negative regulation of cell cycle process					1.66145
GO:2001251	negative regulation of chromosome organization					3.57182
GO:0051985	negative regulation of chromosome segregation					2.86321
GO:1905819	negative regulation of chromosome separation					3.01996
GO:1902100	negative regulation of metaphase/anaphase transition of cell cycle					3.06631
GO:1901991	negative regulation of mitotic cell cycle phase transition					1.42249
GO:0045841	negative regulation of mitotic metaphase/anaphase transition					3.14178
GO:0045839	negative regulation of mitotic nuclear division					2.74011
GO:0033048	negative regulation of mitotic sister chromatid segregation					2.97515
GO:2000816	negative regulation of mitotic sister chromatid separation					3.10712
GO:0051172	negative regulation of nitrogen compound metabolic process		1.42554
GO:0051784	negative regulation of nuclear division					2.47598
GO:0010639	negative regulation of organelle organization					2.47198
GO:0033046	negative regulation of sister chromatid segregation					2.93842
GO:1903901	negative regulation of viral life cycle													1.36243
GO:0061351	neural precursor cell proliferation					1.30787
GO:0030593	neutrophil chemotaxis											1.9143
GO:1990266	neutrophil migration											1.77015
GO:0006807	nitrogen compound metabolic process		3.002
GO:0098813	nuclear chromosome segregation	5.1925				9.3332
GO:0000280	nuclear division	6.82902				13.6106
GO:0090304	nucleic acid metabolic process		1.3574
GO:0034655	nucleobase-containing compound catabolic process		2.87522
GO:0006139	nucleobase-containing compound metabolic process		4.39273
GO:0009142	nucleoside triphosphate biosynthetic process		3.12931
GO:0009141	nucleoside triphosphate metabolic process		2.58375
GO:0019755	one-carbon compound transport					1.31324
GO:0048285	organelle fission	6.72254				13.3479
GO:0006996	organelle organization	1.89548				4.73552
GO:1901362	organic cyclic compound biosynthetic process		1.42165
GO:1901361	organic cyclic compound catabolic process		1.92826
GO:1901360	organic cyclic compound metabolic process		3.66226
GO:1901576	organic substance biosynthetic process		10.061
GO:0071704	organic substance metabolic process		1.53408
GO:1901566	organonitrogen compound biosynthetic process		16.8877
GO:0006119	oxidative phosphorylation		2.48758
GO:0043043	peptide biosynthetic process		19.4967
GO:0006518	peptide metabolic process		18.0049
GO:0045787	positive regulation of cell cycle					2.64929
GO:0090068	positive regulation of cell cycle process					3.59807
GO:0051781	positive regulation of cell division					1.42541
GO:0032467	positive regulation of cytokinesis					2.04196
GO:0071624	positive regulation of granulocyte chemotaxis											1.9143
GO:0050778	positive regulation of immune response											1.30459		2.01861
GO:0002684	positive regulation of immune system process													1.44253
GO:1902255	positive regulation of intrinsic apoptotic signaling pathway by p53 class mediator		1.41955
GO:0090023	positive regulation of neutrophil chemotaxis											1.9143
GO:1902624	positive regulation of neutrophil migration											1.81604
GO:0044238	primary metabolic process		2.17963
GO:0071459	protein localization to chromosome, centromeric region					2.04196
GO:0065003	protein-containing complex assembly		5.97032
GO:0032984	protein-containing complex disassembly		1.35479
GO:0043933	protein-containing complex subunit organization		5.96968
GO:1902600	proton transmembrane transport		4.14526
GO:0009127	purine nucleoside monophosphate biosynthetic process		1.5061
GO:0009145	purine nucleoside triphosphate biosynthetic process		3.31974
GO:0009144	purine nucleoside triphosphate metabolic process		2.85236
GO:0006164	purine nucleotide biosynthetic process		1.3574
GO:0006163	purine nucleotide metabolic process		1.54561
GO:0009168	purine ribonucleoside monophosphate biosynthetic process		1.54561
GO:0009206	purine ribonucleoside triphosphate biosynthetic process		3.37531
GO:0009205	purine ribonucleoside triphosphate metabolic process		3.08178
GO:0009152	purine ribonucleotide biosynthetic process		1.54561
GO:0009150	purine ribonucleotide metabolic process		1.75379
GO:0072522	purine-containing compound biosynthetic process		1.9242
GO:0072521	purine-containing compound metabolic process		1.54561
GO:0051726	regulation of cell cycle	1.91433				7.0687
GO:1901987	regulation of cell cycle phase transition					3.98181
GO:0010564	regulation of cell cycle process	2.14494				8.19576
GO:0051302	regulation of cell division					2.47198
GO:0033044	regulation of chromosome organization					4.33522
GO:0051983	regulation of chromosome segregation	2.13341				6.42185
GO:1905818	regulation of chromosome separation					3.51577
GO:0032465	regulation of cytokinesis					2.05645
GO:0050776	regulation of immune response											1.77015		1.94286
GO:0002682	regulation of immune system process											2.15761
GO:1902099	regulation of metaphase/anaphase transition of cell cycle					3.63715
GO:0007346	regulation of mitotic cell cycle					3.22792
GO:1901990	regulation of mitotic cell cycle phase transition					3.34893
GO:0030071	regulation of mitotic metaphase/anaphase transition					3.71488
GO:0007088	regulation of mitotic nuclear division	1.35111				3.81661
GO:0033047	regulation of mitotic sister chromatid segregation					3.28543
GO:0010965	regulation of mitotic sister chromatid separation					3.60155
GO:0090022	regulation of neutrophil chemotaxis											1.55773
GO:1902622	regulation of neutrophil migration											1.37531
GO:0051783	regulation of nuclear division					3.58121
GO:0033043	regulation of organelle organization					3.19025
GO:0033045	regulation of sister chromatid segregation					3.08262
GO:1903900	regulation of viral life cycle													1.46639
GO:0022904	respiratory electron transport chain		1.30298
GO:0009607	response to biotic stimulus											2.08867		2.01861		1.37674
GO:0043207	response to external biotic stimulus											2.15761		2.01861		1.4068
GO:0009605	response to external stimulus											2.38213	1.4997			1.4068
GO:0051707	response to other organism											2.15761		2.01861		1.4068
GO:0050896	response to stimulus											1.9143
GO:0009615	response to virus													1.48214
GO:0022618	ribonucleoprotein complex assembly		5.88066
GO:0022613	ribonucleoprotein complex biogenesis		10.9807
GO:0071826	ribonucleoprotein complex subunit organization		5.58364
GO:0009201	ribonucleoside triphosphate biosynthetic process		3.04462
GO:0009199	ribonucleoside triphosphate metabolic process		2.80807
GO:0009259	ribonucleotide metabolic process		1.32232
GO:0019693	ribose phosphate metabolic process		1.43781
GO:0042273	ribosomal large subunit biogenesis		5.04069
GO:0042274	ribosomal small subunit biogenesis		4.0883
GO:0042255	ribosome assembly		1.37261
GO:0042254	ribosome biogenesis		10.7096
GO:0016070	RNA metabolic process		2.6817
GO:0006396	RNA processing		3.59298
GO:0016072	rRNA metabolic process		5.97032
GO:0006364	rRNA processing		6.48958
GO:0000819	sister chromatid segregation	3.96075				8.19576								1.37156
GO:0051225	spindle assembly					1.71199
GO:0071173	spindle assembly checkpoint					3.23832
GO:0031577	spindle checkpoint					3.23832
GO:0051653	spindle localization					1.58675
GO:0007051	spindle organization	2.52728				4.04168
GO:0009888	tissue development															1.37674
GO:0006412	translation		19.4967
GO:0006414	translational elongation		21.5352
GO:0006413	translational initiation		2.33203
GO:0006415	translational termination		3.71266
